# Supplementary material for: Blood DNA methylation profiling identifies cathepsin Z dysregulation in pulmonary arterial hypertension
Source: Nat Commun. 2024 Jan 6;15:330. doi: 10.1038/s41467-023-44683-0 (PMC10771427; doi:10.1038/s41467-023-44683-0)
Supplement: Supplementary file 4 — Supplementary Data 1-10 [file 41467_2023_44683_MOESM4_ESM.xlsx]

## Sheet: Supplementary Data 1
Study demographics and white blood cell fractions. Age and white blood cell fractions are presented as median (interquartile range). P-values for between-group differences were derived from Chi-squared tests of independence and one-way ANOVA tests for categorical and continuous variables, respectively. Abbreviations: NK = natural killer.
	ADNI	PPMI	NFBC66	PAH Cohort Study	All controls	PAH Cohort Study	P-value
	control	control	control	control		PAH
N male (%)	66 (47)	175 (66)	401 (56)	30 (29)	672 (55)	115 (27)	<2.2x10-16
N female (%)	75 (53)	91 (34)	314 (44)	72 (71)	552 (45)	314 (73)
Age	72.8 (6.2)	55.37 (10.19)	46 (0.00)	33.56 (20.39)	46.0 (7.94)	51.27 (23.75)	0.15
Smoking (%)
Never	66 (47)	161 (61)	428 (60)	78 (76)	733 (60)	223 (52)	0.0014
Current	19 (13)	13 (5)	124 (17)	5 (5)	161 (13)	85 (20)
Former	56 (40)	92 (34)	163 (23)	19 (19)	330 (27)	121 (28)
White blood cell fractions
CD8+ T	0.037 (0.057)	0.036 (0.057)	0.063 (0.048)	0.073 (0.065)	0.056 (0.055)	0.045 (0.058)	8.02x10-5
CD4+ T	0.172 (0.088)	0.166 (0.064)	0.17 (0.076)	0.148 (0.071)	0.167 (0.074)	0.112 (0.073)	<2x10-16
NK	0.082 (0.042)	0.062 (0.049)	0.061 (0.05)	0.051 (0.043)	0.063 (0.051)	0.045 (0.053)	2.4x10-12
B cell	0.066 (0.035)	0.046 (0.027)	0.047 (0.028)	0.051 (0.027)	0.048 (0.030)	0.045 (0.033)	0.029
Monocytes	0.075 (0.028)	0.071 (0.028)	0.069 (0.025)	0.061 (0.031)	0.070 (0.027)	0.066 (0.036)	6.89x10-4
Granulocytes	0.596 (0.126)	0.619 (0.104)	0.585 (0.108)	0.624 (0.121)	0.599 (0.111)	0.688 (0.133)	<2x10-16

## Sheet: Supplementary Data 2
Study demographics, white blood cell fractions and clinical characteristics of baseline and follow-up samples. Abbreviations: NK = natural killer. P-values were derived from paired T-tests and McNemar tests for continuous and categorical variables, respectively.
	PAH Cohort Study			ADNI control
	Baseline	Follow-up	P-value	Baseline	Follow-up	P-value
N male (%)	75 (27)		N/A	56 (48)		N/A
N female (%)	206 (73)			60 (52)
Age	50.69 (23.06)	51.58 (23.24)	N/A	72.6 (6.15)	73.05 (6.33)	N/A
Smoking (%)
Never	141 (50)		N/A	52 (45)		N/A
Current	42 (15)			17 (15)
Former	98 (35)			47 (40)
White blood cell fractions
CD8+ T	0.049 (0.053)	0.046 (0.051)	0.817	0.030 (0.058)	0.033 (0.064)	0.2
CD4+ T	0.114 (0.067)	0.110 (0.067)	0.35	0.172 (0.091)	0.186 (0.107)	8.62x10-4
NK	0.052 (0.049)	0.056 (0.048)	0.11	0.077 (0.040)	0.087 (0.061)	0.002
B cell	0.051 (0.031)	0.050 (0.03)	0.664	0.060 (0.033)	0.062 (0.039)	0.168
Monocytes	0.070 (0.031)	0.069 (0.033)	0.867	0.069 (0.029)	0.077 (0.035)	0.255
Granulocytes	0.681 (0.125)	0.68 (0.127)	0.926	0.608 (0.135)	0.576 (0.139)	3.56x10-5
PAH patient characteristics, median (25%-75%)
Idiopathic/heritable PAH, n	259/22	259/22	NA
WHO functional class, n
missing	1	11
I	29	24
II	115	122
III	124	110
IV	12	14	0.939
6-minute walk distance, m	385 (300-4468)	393 (293-492)	0.612
Treatments, n (%)
No PAH targeted therapy	4 (1%)	2 (<1%)
Monotherapy	91 (33%)	73 (27%)
Dual therapy	147 (53%)	151 (55%)
Triple therapy	20 (7%)	35 (13%)	3.82x10-6
Anticoagulation	203 (74%)	206 (75%)	0.074
Calcium Channel Blocker	49 (18%)	49 (18%)	1
Endothelin Receptor Antagonist	168 (61%)	189 (69%)	4.99x10-4
Prostacyclin analog	58 (21%)	64 (23%)	0.114
PDE5 inhibitor	217 (79%)	223 (81%)	0.264
Selexipag	0	0	NA
Riociguat	2 (<1%)	4 (1.5%)	0.48
Ethnicity, n (%)
White	238 (85%)		NA
Black	5 (2%)		NA
South Asian	12 (4%)		NA
Other ethnicity/not stated	26 (9%)		NA

## Sheet: Supplementary Data 3
Top CpG markers associated with PAH reaching a significance threshold of P<10-5. Three CpG markers reaching the genomic-inflation-factor-adjusted epigenome-wide significance threshold of P<10-7 are highlighted.
CpG marker	Chromosome	Position GRCh37	Effect	Standard error	OR (95%CI)	P value	P value λ adjusted	Sample size	Gene	Nearby SNPs	Distance in base pairs of nearby SNPs from CpG marker	detection P max
cg04917472	20	57583286	0.402209	0.0617417	1.495 (1.325-1.687)	7.29885e-11	6.17327e-08	1653	CTSZ	rs532086705;rs540660724;rs369864585;rs529921434;rs114059951	30;25;16;12;1	0
cg03144189	1	227734067	0.363638	0.0566507	1.439 (1.287-1.607)	1.37219e-10	9.58625e-08	1653	NA	rs116995216;rs183450980;rs187733348;rs533400250;rs145726470	45;20;3;2;1	0
cg27396197	13	40488303	0.290761	0.0453248	1.337 (1.224-1.462)	1.40768e-10	9.75844e-08	1653	NA	rs180887841;rs61954386	47;2	0
cg00812761	4	53799391	0.337293	0.053018	1.401 (1.263-1.555)	1.99321e-10	1.24368e-07	1653	SCFD2	NA	NA	0
cg22809017	5	169373347	0.451153	0.0722611	1.57 (1.363-1.809)	4.28224e-10	2.12005e-07	1653	FAM196B	rs186310240	13	0
cg06850687	12	56587526	0.355615	0.0571943	1.427 (1.276-1.596)	5.04622e-10	2.37729e-07	1653	NA	NA	NA	0
cg17156665	15	70714850	0.407297	0.0657023	1.503 (1.321-1.709)	5.67762e-10	2.58109e-07	1653	NA	rs145676255;rs533983892	1;34	0
cg12004045	11	20071710	0.403879	0.066755	1.498 (1.314-1.707)	1.44694e-09	4.95809e-07	1653	NAV2-AS2	rs535730716;rs191765751	22;28	0
cg24908617	2	48755777	0.272539	0.0455498	1.313 (1.201-1.436)	2.18627e-09	6.61365e-07	1653	STON1-GTF2A1L	rs561329384;rs543890525	26;5	0
cg06402135	2	106494706	0.390225	0.0656609	1.477 (1.299-1.68)	2.79801e-09	7.85681e-07	1653	NCK2	rs529582876;rs544903907	20;4	0
cg04540493	16	47048265	0.406642	0.069267	1.502 (1.311-1.72)	4.34114e-09	1.0677e-06	1653	NA	NA	NA	0
cg22023664	19	2619608	0.388	0.0662741	1.474 (1.294-1.678)	4.78522e-09	1.14285e-06	1653	GNG7	rs556092210;rs574335933;rs541444992	0;31;47	0
cg10588725	5	55575203	0.387331	0.0663542	1.473 (1.293-1.678)	5.30469e-09	1.22814e-06	1653	NA	rs566736595	26	0
cg15019005	5	7825313	-0.372135	0.0638187	0.689 (0.608-0.781)	5.50537e-09	1.26041e-06	1653	ADCY2	rs185483137;rs562563249;rs551116671;rs326168;rs536283776;rs138691690;rs576090467	1;5;11;21;32;45;47	0
cg22995183	16	14293184	0.285121	0.0492196	1.33 (1.208-1.465)	6.92088e-09	1.47886e-06	1653	MKL2	rs114191203	31	0
cg26511131	18	54556466	0.345937	0.05991	1.413 (1.257-1.589)	7.72891e-09	1.59745e-06	1653	WDR7	rs77720338;rs533012532;rs181492836	39;6;2	0
cg10006801	17	21212736	-0.19601	0.0339993	0.822 (0.769-0.879)	8.15993e-09	1.65918e-06	1653	MAP2K3	rs73982775;rs111279998;rs79536787;rs74727321;rs76253021	0;23;24;32;46	0
cg24679007	1	192604413	0.39272	0.0681661	1.481 (1.296-1.693)	8.35061e-09	1.68617e-06	1653	RGS13	rs200099548;rs553337344	42;31	0
cg18140642	1	236094805	0.37876	0.0660262	1.46 (1.283-1.662)	9.66487e-09	1.86746e-06	1653	NA	rs143885851;rs529714433	0;1	0
cg01886663	17	78846179	0.345339	0.0603582	1.412 (1.255-1.59)	1.05591e-08	1.98657e-06	1653	RPTOR	rs139479505;rs553001793;rs8071569	35;34;2	0
cg14326848	6	157942421	0.301985	0.0530261	1.353 (1.219-1.501)	1.23359e-08	2.21462e-06	1653	ZDHHC14	rs532118596	32	0
cg19588519	10	125817817	0.330267	0.0580041	1.391 (1.242-1.559)	1.24205e-08	2.22522e-06	1653	NA	rs192086415;rs78717563	14;40	0
cg21489364	16	75035957	-0.172167	0.0303302	0.842 (0.793-0.893)	1.37554e-08	2.38976e-06	1653	ZNRF1	rs550193222;rs570242595	46;27	0
cg14495953	18	24284634	0.324578	0.0573115	1.383 (1.236-1.548)	1.48406e-08	2.52e-06	1653	LOC728606	NA	NA	0
cg13995022	17	21075124	0.368951	0.0652565	1.446 (1.273-1.644)	1.56883e-08	2.61977e-06	1652	DHRS7B	rs541037750;rs552953939	2;1	0
cg23621517	13	24035212	0.353024	0.0627478	1.423 (1.259-1.61)	1.84357e-08	2.93255e-06	1653	NA	rs141374327;rs565955255	44;2	0
cg05517633	14	21133766	0.247319	0.0439953	1.281 (1.175-1.396)	1.89324e-08	2.98756e-06	1653	NA	rs117997862;rs140689145;rs144588098;rs547470896	12;41;47;48	0
cg14786790	4	89766654	0.25986	0.0462651	1.297 (1.184-1.42)	1.94576e-08	3.04524e-06	1653	FAM13A	rs537915531	44	0
cg06628679	4	10609880	0.341271	0.0609211	1.407 (1.248-1.585)	2.12059e-08	3.23402e-06	1653	CLNK	rs186381069	2	0
cg08976790	19	1360075	0.392629	0.0702069	1.481 (1.29-1.699)	2.23887e-08	3.35908e-06	1653	MUM1	rs574387374	21	0
cg14381944	5	68781802	0.338946	0.0606437	1.403 (1.246-1.581)	2.28214e-08	3.40434e-06	1653	NA	rs554209839;rs187953858	42;30	0
cg24348980	1	232073393	0.301157	0.0539371	1.351 (1.216-1.502)	2.35749e-08	3.48253e-06	1653	DISC1-IT1	rs199773819;rs146884034;rs201101530	51;36;31	0
cg02489630	13	78620363	0.222901	0.0399454	1.25 (1.156-1.351)	2.40313e-08	3.52951e-06	1653	LINC00446	rs2585528;rs533895676;rs74097057;rs573747060	7;24;42;45	0
cg27110374	17	73327999	0.358797	0.0644207	1.432 (1.262-1.624)	2.55341e-08	3.68241e-06	1653	GRB2	rs142964021	22	0
cg12893030	10	73769174	0.306865	0.0551969	1.359 (1.22-1.514)	2.70606e-08	3.83497e-06	1653	CHST3	rs571247438	24	0
cg23774857	3	120118430	0.385369	0.0694809	1.47 (1.283-1.685)	2.91617e-08	4.04079e-06	1653	FSTL1	rs143799581	2	0
cg18589209	20	48367340	0.358064	0.0645725	1.431 (1.26-1.624)	2.93705e-08	4.061e-06	1653	NA	rs78874909	33	0
cg20056076	14	69504279	0.429291	0.077469	1.536 (1.32-1.788)	2.99983e-08	4.1215e-06	1653	NA	rs77575312;rs547492705;rs34077717;rs566031367	0;1;12;20	0
cg04595884	17	58870064	0.252619	0.0456185	1.287 (1.177-1.408)	3.06573e-08	4.1846e-06	1653	BCAS3	rs557769960	45	0
cg06872019	13	31588778	0.245597	0.0443998	1.278 (1.172-1.395)	3.17523e-08	4.28855e-06	1653	NA	rs146013419;rs569044204	21;1	0
cg18091465	15	82551086	-0.371861	0.0673562	0.689 (0.604-0.787)	3.37424e-08	4.47477e-06	1652	EFTUD1	NA	NA	0
cg18177259	2	15941033	0.326364	0.0591457	1.386 (1.234-1.556)	3.42968e-08	4.52606e-06	1653	NA	rs543104285	12	0
cg23672390	14	101692169	-0.290457	0.0526477	0.748 (0.675-0.829)	3.44848e-08	4.54339e-06	1653	NA	rs568219277;rs534002018	34;2	0
cg21371012	8	119269219	0.282517	0.0513044	1.326 (1.2-1.467)	3.65658e-08	4.73341e-06	1653	SAMD12	rs550616628	1	0
cg07325246	11	11832829	0.229218	0.0416438	1.258 (1.159-1.365)	3.70714e-08	4.77908e-06	1653	NA	rs568436679;rs141114900	48;24	0
cg16855355	4	185269126	0.296341	0.0539188	1.345 (1.21-1.495)	3.88382e-08	4.93725e-06	1653	NA	NA	NA	0
cg26452756	20	48641378	0.378206	0.0690311	1.46 (1.275-1.671)	4.28251e-08	5.28645e-06	1653	NA	rs572968501;rs540266297;rs139991734;rs576746066	44;34;33;7	0
cg00593414	17	44338538	-0.22634	0.0414023	0.797 (0.735-0.865)	4.5814e-08	5.54186e-06	1653	NA	rs546616364;rs567996834;rs529274065	37;6;4	0
cg06894612	14	69042922	0.229466	0.0421191	1.258 (1.158-1.366)	5.093e-08	5.96775e-06	1653	RAD51L1	rs143767487;rs561153558;rs528630387	0;21;38	0
cg16500036	7	68983906	0.227172	0.041699	1.255 (1.157-1.362)	5.09643e-08	5.97056e-06	1653	NA	rs375865283	13	0
cg07748774	1	236287045	0.445304	0.0817919	1.561 (1.33-1.832)	5.19948e-08	6.05475e-06	1653	NA	rs72767416;rs375172800;rs560393217	38;19;2	0
cg24104456	11	72974060	0.36683	0.0674024	1.443 (1.265-1.647)	5.25718e-08	6.10167e-06	1653	P2RY6	rs552551716	9	0
cg13545732	1	245258525	0.290002	0.0533774	1.336 (1.204-1.484)	5.53976e-08	6.32926e-06	1653	EFCAB2	rs148787289	2	0
cg07549526	16	91663	-0.266489	0.0491655	0.766 (0.696-0.844)	5.95206e-08	6.65519e-06	1653	NA	rs541199842	1	0
cg17466510	1	116877566	0.231839	0.0427936	1.261 (1.159-1.371)	6.03974e-08	6.72362e-06	1653	NA	rs532474029;rs180687927;rs185945388;rs72693785	0;1;6;21	0
cg11073053	8	37419607	0.306332	0.0565642	1.358 (1.216-1.518)	6.10671e-08	6.77569e-06	1653	NA	rs145951551	47	0
cg13738609	17	7328672	0.318856	0.0589334	1.376 (1.225-1.544)	6.28702e-08	6.91503e-06	1653	C17orf74	rs546260671;rs568061932	15;1	0
cg20038355	11	95431082	0.321447	0.0594188	1.379 (1.228-1.549)	6.30773e-08	6.93095e-06	1653	NA	rs181026910	0	0
cg05230694	14	68993773	0.281211	0.0519814	1.325 (1.196-1.467)	6.30827e-08	6.93137e-06	1653	RAD51B	NA	NA	0
cg00748072	2	174862824	0.350196	0.0647405	1.419 (1.25-1.611)	6.32983e-08	6.94794e-06	1653	NA	rs151176779;rs140090268	2;1	0
cg09525260	15	84523205	0.190313	0.0352106	1.21 (1.129-1.296)	6.48161e-08	7.06406e-06	1653	ADAMTSL3	rs562394511	18	0
cg10576280	10	124133822	0.117862	0.0218214	1.125 (1.078-1.174)	6.61925e-08	7.16867e-06	1606	PLEKHA1	rs532849834	37	0
cg09348347	12	56475912	0.393767	0.0729049	1.483 (1.285-1.71)	6.62338e-08	7.1718e-06	1652	ERBB3	rs561191209;rs566462059	29;8	0
cg15796926	5	169398379	0.366401	0.0678576	1.443 (1.263-1.648)	6.68037e-08	7.21492e-06	1653	DOCK2	rs565089868;rs183740699	23;22	0
cg11139633	19	34282474	0.322567	0.0597405	1.381 (1.228-1.552)	6.68402e-08	7.21767e-06	1652	NA	NA	NA	0
cg05670193	19	45324246	0.344001	0.0638017	1.411 (1.245-1.598)	6.9789e-08	7.43899e-06	1653	BCAM	rs372438582;rs200597720;rs565436164;rs534372821	50;24;2;1	0
cg01400712	2	25352206	0.224685	0.0416776	1.252 (1.154-1.358)	7.00557e-08	7.45887e-06	1653	EFR3B	rs183823891	8	0
cg17094146	8	669161	0.344007	0.0638424	1.411 (1.245-1.599)	7.10935e-08	7.53599e-06	1653	ERICH1	rs80182170	25	0
cg15774834	1	3668921	0.358627	0.0666305	1.431 (1.256-1.631)	7.35294e-08	7.71573e-06	1653	CCDC27	rs549075942;rs565298872;rs534323677	12;29;32	0
cg20217781	21	30591695	0.315738	0.0587706	1.371 (1.222-1.539)	7.77072e-08	8.01989e-06	1653	LINC00189	rs549154505;rs2832267	49;35	0
cg17491545	9	139559373	-0.348717	0.0649506	0.706 (0.621-0.801)	7.91945e-08	8.12698e-06	1653	EGFL7	rs563412250	0	0
cg06484123	19	53107200	0.105866	0.0197355	1.112 (1.069-1.156)	8.12938e-08	8.27711e-06	1653	NA	rs567358920	48	0
cg20582875	6	161725962	0.244401	0.0456686	1.277 (1.168-1.396)	8.71725e-08	8.6915e-06	1653	NA	rs532614967	27	0
cg10389771	1	156616779	0.211672	0.0396956	1.236 (1.143-1.336)	9.69322e-08	9.36149e-06	1653	BCAN	rs138170081	18	0
cg11297046	19	49657000	0.387542	0.072695	1.473 (1.278-1.699)	9.76385e-08	9.40917e-06	1653	HRC	rs142238174;rs151137203;rs140217759;rs200900881	48;47;43;1	0
cg21837920	6	135592235	0.319058	0.0598686	1.376 (1.224-1.547)	9.85856e-08	9.47294e-06	1653	NA	rs180877736;rs80073350;rs77903414	9;14;28	0
cg06107487	2	134068922	-0.309567	0.0581266	0.734 (0.655-0.822)	1.00547e-07	9.60442e-06	1653	NCKAP5	rs181351855;rs555618883	1;15	0
cg10898277	20	24821220	0.247221	0.0464428	1.28 (1.169-1.402)	1.02004e-07	9.70161e-06	1653	NA	rs569371423;rs537832490;rs189752372	0;31;34	0
cg11816444	13	49326573	0.254339	0.0478621	1.29 (1.174-1.416)	1.07248e-07	1.0048e-05	1653	NA	rs548184942	45	0
cg21134922	5	60586909	0.309828	0.0584045	1.363 (1.216-1.529)	1.1275e-07	1.0406e-05	1653	NA	rs78703524	42	0
cg18993113	11	9944707	0.218024	0.0411101	1.244 (1.147-1.348)	1.13651e-07	1.04642e-05	1653	SBF2	rs185997546;rs189062978	30;2	0
cg09909364	15	81517681	0.37715	0.0711319	1.458 (1.268-1.676)	1.14462e-07	1.05164e-05	1653	IL16	rs200683061	0	0
cg13601636	19	55385010	-0.294898	0.0556711	0.745 (0.668-0.83)	1.17631e-07	1.07193e-05	1653	FCAR	rs566282117;rs188368495;rs377062256	51;23;1	0
cg17535559	10	114847512	0.3651	0.0689367	1.441 (1.259-1.649)	1.18258e-07	1.07593e-05	1653	TCF7L2	rs139196859	22	0
cg10705487	5	179108352	0.361716	0.06831	1.436 (1.256-1.641)	1.18875e-07	1.07985e-05	1653	CBY3	rs189449528;rs543097403	2;25	0
cg13726789	8	37678323	0.348481	0.0658109	1.417 (1.245-1.612)	1.18898e-07	1.08e-05	1653	GPR124	rs117474424	23	0
cg07651540	18	24284646	0.29508	0.0558485	1.343 (1.204-1.499)	1.26685e-07	1.12903e-05	1653	LOC728606	NA	NA	0
cg18183961	4	40519094	0.287532	0.0544206	1.333 (1.198-1.483)	1.26732e-07	1.12932e-05	1653	RBM47	rs553817365	2	0
cg20796607	1	93268925	0.422125	0.0800333	1.525 (1.304-1.784)	1.33217e-07	1.16947e-05	1653	NA	rs191415549	51	0
cg24103302	6	161118689	-0.238143	0.0451636	0.788 (0.721-0.861)	1.34294e-07	1.17608e-05	1653	NA	rs138448459;rs192809038;rs78387798	37;2;1	0
cg16718166	1	225625841	0.333144	0.0631975	1.395 (1.233-1.579)	1.35328e-07	1.18241e-05	1653	NA	rs574147929;rs541647637	19;1	0
cg00743323	5	56066491	0.389121	0.0738444	1.476 (1.277-1.705)	1.36812e-07	1.19147e-05	1653	NA	rs575916262;rs188911915	2;1	0
cg00318405	1	197737096	0.253741	0.0481579	1.289 (1.173-1.416)	1.37218e-07	1.19394e-05	1653	DENND1B	NA	NA	0
cg23598480	2	60102800	0.379209	0.0720085	1.461 (1.269-1.683)	1.39302e-07	1.20661e-05	1653	NA	rs7561527	34	0
cg20015729	3	23430728	0.198867	0.0377646	1.22 (1.133-1.314)	1.39463e-07	1.20758e-05	1653	UBE2E2	NA	NA	0
cg20569499	3	43222981	0.252545	0.0479621	1.287 (1.172-1.414)	1.39798e-07	1.20961e-05	1653	NA	rs140577300;rs572031781	37;2	0
cg17953136	2	20232577	0.24709	0.0469333	1.28 (1.168-1.404)	1.40409e-07	1.21331e-05	1653	LAPTM4A	rs576652574	35	0
cg02964349	1	52035928	0.418623	0.0795218	1.52 (1.301-1.776)	1.40757e-07	1.21542e-05	1653	NA	rs575424018	23	0
cg14851122	15	69382740	0.284535	0.0541214	1.329 (1.195-1.478)	1.46155e-07	1.24786e-05	1653	EWSAT1	rs189352163	1	0
cg07382687	7	137639594	0.285163	0.0542745	1.33 (1.196-1.479)	1.48759e-07	1.26338e-05	1653	CREB3L2	rs114296916	4	0
cg07818689	19	53600825	0.207175	0.0394445	1.23 (1.139-1.329)	1.50191e-07	1.27188e-05	1653	ZNF160	rs142308613;rs563676606;rs531007350	46;2;1	0
cg19526450	5	142254301	0.269935	0.0514042	1.31 (1.184-1.449)	1.51099e-07	1.27726e-05	1653	ARHGAP26	rs144030666;rs145365010;rs562130928;rs191116996	0;4;27;47	0
cg19881557	14	20967426	0.203473	0.0387514	1.226 (1.136-1.322)	1.51494e-07	1.2796e-05	1653	NA	rs540705859	50	0
cg03165416	19	19711916	0.333384	0.0635637	1.396 (1.232-1.581)	1.56389e-07	1.3084e-05	1653	PBX4	NA	NA	0
cg04835011	11	75248383	0.305925	0.0583634	1.358 (1.211-1.522)	1.59074e-07	1.32408e-05	1653	NA	rs139622948;rs183716146;rs57016131	6;33;46	0
cg24413918	19	58516100	0.178227	0.0341108	1.195 (1.118-1.278)	1.74219e-07	1.41112e-05	1653	ZNF606	rs189133610;rs574106618	43;1	0
cg12535090	11	20071677	0.297582	0.0569691	1.347 (1.204-1.506)	1.75507e-07	1.41842e-05	1653	NAV2	rs569662535	15	0
cg15707553	12	124413169	0.299617	0.057372	1.349 (1.206-1.51)	1.76653e-07	1.4249e-05	1653	DNAH10	rs113088226;rs375736667	26;1	0
cg08726598	12	110488701	-0.298505	0.0571691	0.742 (0.663-0.83)	1.77533e-07	1.42986e-05	1653	C12orf76	NA	NA	0
cg25486993	4	40920526	-0.261824	0.0501786	0.77 (0.698-0.849)	1.81009e-07	1.4494e-05	1653	APBB2	rs566766332	5	0
cg05960938	12	58272307	0.31888	0.0612327	1.376 (1.22-1.551)	1.91223e-07	1.50619e-05	1653	NA	rs142881901;rs557430572;rs575704495	1;6;22	0
cg06377226	4	38491918	0.212925	0.0408894	1.237 (1.142-1.341)	1.91569e-07	1.5081e-05	1653	NA	rs28706528	1	0
cg07586906	1	160250600	-0.243735	0.0468347	0.784 (0.715-0.859)	1.94886e-07	1.52634e-05	1653	PEX19	rs180676075;rs540166150	24;16	0
cg15635786	8	67474196	0.283447	0.0544768	1.328 (1.193-1.477)	1.96011e-07	1.5325e-05	1653	NA	rs547798591	30	0
cg15695371	8	39128749	-0.221454	0.0425997	0.801 (0.737-0.871)	2.00911e-07	1.55923e-05	1653	ADAM32	rs188906299	0	0
cg06710735	3	48264567	0.35336	0.0680071	1.424 (1.246-1.627)	2.03696e-07	1.57433e-05	1653	CAMP	NA	NA	0
cg01400480	11	12252002	0.41516	0.080055	1.515 (1.295-1.772)	2.14943e-07	1.6347e-05	1653	MICAL2	rs114691345	17	0
cg04255937	12	122269675	0.259145	0.0499934	1.296 (1.175-1.429)	2.17676e-07	1.64922e-05	1653	SETD1B	rs115384136	4	0
cg19645279	5	142702733	-0.217755	0.0420434	0.804 (0.741-0.873)	2.22714e-07	1.67586e-05	1653	NR3C1	NA	NA	0
cg09639160	8	20086035	0.394379	0.07616	1.483 (1.278-1.722)	2.2393e-07	1.68226e-05	1653	NA	rs570709035;rs78860933	17;1	0
cg01011918	1	153013573	-0.21709	0.0419262	0.805 (0.741-0.874)	2.24376e-07	1.68461e-05	1653	SPRR2D	rs187750222;rs546058975	42;18	0
cg15665653	1	27561270	-0.354914	0.068585	0.701 (0.613-0.802)	2.2814e-07	1.70435e-05	1653	WDTC1	rs575737474;rs544920326	16;7	0
cg26139365	5	148385090	0.214125	0.041393	1.239 (1.142-1.343)	2.30395e-07	1.71613e-05	1653	SH3TC2	rs141515807;rs184038006	0;12	0
cg03931865	16	47048107	0.219968	0.0425332	1.246 (1.146-1.354)	2.31997e-07	1.72447e-05	1653	NA	rs374293125	39	0
cg08407263	6	43275674	0.418501	0.0809393	1.52 (1.297-1.781)	2.33406e-07	1.7318e-05	1653	CRIP3	rs541337690	40	0
cg05025913	11	7539248	-0.251376	0.048621	0.778 (0.707-0.855)	2.33968e-07	1.73472e-05	1653	PPFIBP2	rs372844235;rs184699158	16;10	0
cg18016128	17	16396497	0.354975	0.0686902	1.426 (1.247-1.632)	2.3691e-07	1.74997e-05	1653	C17orf76	rs371496208	42	0
cg16075597	3	46981620	0.333315	0.0645109	1.396 (1.23-1.584)	2.38139e-07	1.75632e-05	1653	CCDC12	rs572669358;rs115491821	5;24	0
cg18599081	3	46448084	0.232474	0.0450199	1.262 (1.155-1.378)	2.41973e-07	1.77607e-05	1653	CCRL2	rs538421437;rs536137352;rs140734513;rs182789398	51;46;2;1	0
cg11969064	8	1845598	0.309931	0.0600639	1.363 (1.212-1.534)	2.4692e-07	1.80142e-05	1653	ARHGEF10	rs3758007;rs546421013;rs565811312;rs535088016;rs112349145;rs533031343	6;9;19;21;26;50	0
cg02245518	10	15842667	-0.289714	0.0561496	0.748 (0.67-0.836)	2.4737e-07	1.80372e-05	1653	FAM188A	rs116957342	34	0
cg16616784	2	71400410	0.296066	0.0574468	1.345 (1.201-1.505)	2.55327e-07	1.84416e-05	1653	NA	NA	NA	0
cg12884009	2	219079038	0.300331	0.0582921	1.35 (1.205-1.514)	2.57489e-07	1.85508e-05	1653	NA	rs576113636	11	0
cg14782559	6	33131893	0.0321596	0.00624588	1.033 (1.02-1.045)	2.61966e-07	1.87761e-05	1653	COL11A2	rs9405002;rs529404919;rs544265001	0;1;43	0
cg08686879	5	131409634	0.416932	0.0809994	1.517 (1.295-1.778)	2.64196e-07	1.88879e-05	1653	CSF2	rs530587752;rs143375057	2;38	0
cg18336394	3	32955651	0.297604	0.0578174	1.347 (1.202-1.508)	2.64261e-07	1.88912e-05	1653	NA	rs556278032;rs568211569	39;2	0
cg22156046	1	54947330	0.40113	0.0779351	1.494 (1.282-1.74)	2.64731e-07	1.89147e-05	1653	NA	rs145950686;rs547539526	0;23	0
cg16143049	3	124768294	0.429921	0.0835434	1.537 (1.305-1.811)	2.65983e-07	1.89773e-05	1653	HEG1	NA	NA	0
cg05843639	23	64853523	0.292376	0.056819	1.34 (1.198-1.497)	2.66461e-07	1.90012e-05	1652	NA	NA	NA	0
cg23244452	4	82255259	-0.186744	0.0363	0.83 (0.773-0.891)	2.68263e-07	1.90911e-05	1653	NA	rs138576396;rs550836805	15;1	0
cg06496197	17	26349970	0.429328	0.0834973	1.536 (1.304-1.809)	2.72094e-07	1.92816e-05	1653	NA	rs115224221;rs16964148	0;28	0
cg01673454	23	152924119	-0.266973	0.0519324	0.766 (0.692-0.848)	2.73587e-07	1.93556e-05	1653	NA	NA	NA	0
cg12189084	4	185142840	0.314668	0.0612985	1.37 (1.215-1.545)	2.84581e-07	1.98971e-05	1653	NA	rs190591075	0	0
cg09134993	4	140671734	0.326399	0.0636257	1.386 (1.223-1.57)	2.89758e-07	2.015e-05	1653	MAML3	rs569764085;rs181977307;rs187309371	19;18;2	0
cg17481713	11	108276699	0.257403	0.0502304	1.294 (1.172-1.427)	2.98429e-07	2.05704e-05	1653	C11orf65	NA	NA	0
cg10439283	2	98808005	-0.314329	0.0613556	0.73 (0.648-0.824)	3.00596e-07	2.06749e-05	1653	VWA3B	rs565872365;rs528381991;rs551653119	0;1;37	0
cg09948030	11	27312920	-0.355736	0.069571	0.701 (0.611-0.803)	3.16598e-07	2.14398e-05	1653	NA	rs557390672	1	0
cg25577489	11	113950061	0.344721	0.0674503	1.412 (1.237-1.611)	3.20901e-07	2.16435e-05	1653	ZBTB16	rs545697259	49	0
cg16398798	1	247444387	0.2183	0.042722	1.244 (1.144-1.353)	3.2253e-07	2.17204e-05	1653	NA	rs553160491;rs568565977;rs150760465	0;36;49	0
cg00316520	3	197837441	-0.149258	0.0292286	0.861 (0.813-0.912)	3.28045e-07	2.19799e-05	1653	NA	rs540768596;rs558922011	51;34	0
cg20226327	19	10602960	0.244562	0.0479061	1.277 (1.163-1.403)	3.30731e-07	2.21058e-05	1653	KEAP1	rs78238324;rs139922175	12;5	0
cg03247245	12	67272574	0.302887	0.059345	1.354 (1.205-1.521)	3.3285e-07	2.22049e-05	1653	NA	rs566285054;rs185092476;rs552002883	1;9;37	0
cg09862990	4	100555227	-0.365247	0.0716584	0.694 (0.603-0.799)	3.44982e-07	2.27688e-05	1653	NA	rs574606937	1	0
cg04114982	12	54063056	-0.25933	0.0509063	0.772 (0.698-0.853)	3.50101e-07	2.30049e-05	1653	ATP5G2	rs145981161;rs138588487	2;1	0
cg11650805	1	220608911	-0.203382	0.039945	0.816 (0.755-0.882)	3.55122e-07	2.32356e-05	1653	NA	rs56659017	20	0
cg18651578	20	5844315	0.290111	0.0570347	1.337 (1.195-1.495)	3.64606e-07	2.36686e-05	1653	C20orf196	NA	NA	0
cg21036766	6	112683796	-0.189246	0.0372315	0.828 (0.769-0.89)	3.71629e-07	2.3987e-05	1653	NA	rs555497737	51	0
cg17934294	4	4131239	-0.35062	0.0690198	0.704 (0.615-0.806)	3.77464e-07	2.42502e-05	1653	NA	rs182344807;rs532560223;rs552557286	48;47;1	0
cg23518740	3	43042865	0.324995	0.0639892	1.384 (1.221-1.569)	3.79614e-07	2.43469e-05	1652	FAM198A	rs146977453;rs554278547;rs148068879	24;7;2	0
cg10814308	10	97087287	0.286146	0.056343	1.331 (1.192-1.487)	3.80124e-07	2.43698e-05	1653	SORBS1	NA	NA	0
cg09642075	15	74303043	0.303442	0.0597528	1.355 (1.205-1.523)	3.8085e-07	2.44024e-05	1653	PML	NA	NA	0
cg00852675	7	150105086	0.331975	0.065404	1.394 (1.226-1.584)	3.85938e-07	2.46303e-05	1653	LOC728743	rs570465093	19	0
cg18541880	15	99866753	-0.341538	0.0672952	0.711 (0.623-0.811)	3.87057e-07	2.46804e-05	1653	LRRC28	rs573367132	0	0
cg07699084	3	123307740	-0.262306	0.0517021	0.769 (0.695-0.851)	3.90761e-07	2.48456e-05	1653	NA	rs560987827	2	0
cg01291513	3	12571276	-0.17326	0.0341782	0.841 (0.786-0.899)	3.99254e-07	2.52227e-05	1653	TSEN2	rs140254884;rs147443206	34;35	0
cg16951163	5	34842795	-0.326022	0.0643156	0.722 (0.636-0.819)	3.997e-07	2.52424e-05	1653	TTC23L	rs151261462;rs537817483;rs557779186	48;27;1	0
cg03172765	2	232034629	0.417005	0.0822928	1.517 (1.291-1.783)	4.03424e-07	2.54069e-05	1653	PSMD1	rs191206516	36	0
cg00322559	10	99212766	0.495718	0.097849	1.642 (1.355-1.989)	4.05938e-07	2.55178e-05	1653	ZDHHC16	rs146473363;rs139991927	24;2	0
cg10642644	8	6922705	-0.27156	0.0536529	0.762 (0.686-0.847)	4.16126e-07	2.59648e-05	1653	NA	rs536494083;rs553239853;rs114618047;rs28530187;rs558648285;rs575605935;rs537908184;rs555094977	49;48;47;43;37;11;4;1	0
cg06500161	21	43656587	0.262199	0.05182	1.3 (1.174-1.439)	4.19683e-07	2.61201e-05	1653	ABCG1	rs576043254;rs9982016;rs564739998	0;7;32	0
cg07582336	10	15407865	0.4065	0.0803557	1.502 (1.283-1.758)	4.21995e-07	2.62208e-05	1653	FAM171A1	rs116641779;rs188510239	22;45	0
cg21045241	19	45506088	0.35418	0.0700227	1.425 (1.242-1.635)	4.2352e-07	2.62872e-05	1653	RELB	rs549498172	37	0
cg22361190	6	35163131	0.320781	0.0634314	1.378 (1.217-1.561)	4.25608e-07	2.63779e-05	1653	NA	rs536190041;rs117039078	1;42	0
cg12187850	5	37506636	-0.173179	0.0342507	0.841 (0.786-0.899)	4.27645e-07	2.64663e-05	1653	WDR70	rs145096821	2	0
cg04248621	22	24737382	-0.478696	0.0947484	0.62 (0.515-0.746)	4.36558e-07	2.68516e-05	1653	SPECC1L	rs568233000;rs181715989;rs576743408	50;26;21	0
cg16396561	1	120771585	0.298743	0.0591336	1.348 (1.201-1.514)	4.37198e-07	2.68792e-05	1653	NA	rs587753489	19	0
cg22091381	12	52055784	0.335268	0.066369	1.398 (1.228-1.593)	4.38185e-07	2.69216e-05	1653	SCN8A	rs575789587;rs144042773	0;1	0
cg20879929	17	78847645	0.225882	0.0447464	1.253 (1.148-1.368)	4.46374e-07	2.72732e-05	1653	RPTOR	NA	NA	0
cg05162281	5	10652296	-0.252679	0.0500985	0.777 (0.704-0.857)	4.56748e-07	2.77158e-05	1653	ANKRD33B	rs532910159;rs6898416;rs560072335	7;17;41	0
cg02032962	14	61966327	0.418604	0.0829988	1.52 (1.292-1.788)	4.57085e-07	2.77301e-05	1653	PRKCH	rs553795148	23	0
cg09823288	1	239552128	-0.102657	0.0203822	0.902 (0.867-0.939)	4.73872e-07	2.84398e-05	1653	NA	rs530324614;rs151049625	48;3	0.000116364
cg12174507	1	167603130	0.301595	0.0598866	1.352 (1.202-1.52)	4.75104e-07	2.84916e-05	1653	RCSD1	NA	NA	0
cg03208024	12	12963527	-0.295112	0.0586015	0.744 (0.664-0.835)	4.75573e-07	2.85113e-05	1653	NA	rs149160575;rs183536661;rs570967115	50;39;19	0
cg19546536	5	109236141	-0.196424	0.0390145	0.822 (0.761-0.887)	4.78755e-07	2.86449e-05	1653	NA	rs182184949	1	0
cg18949794	7	130123340	0.245825	0.0488338	1.279 (1.162-1.407)	4.80576e-07	2.87211e-05	1653	NA	rs561701268	1	0
cg15108048	13	112054496	-0.652993	0.129719	0.52 (0.404-0.671)	4.80637e-07	2.87237e-05	1653	NA	rs146975297;rs550541091;rs61165344;rs55885840;rs190703362	51;10;5;2;1	0
cg16801797	11	20043509	0.216844	0.0430794	1.242 (1.142-1.352)	4.81365e-07	2.87542e-05	1653	NAV2	rs571349041	1	0
cg13139542	2	8242815	0.295918	0.0588118	1.344 (1.198-1.509)	4.86378e-07	2.89637e-05	1653	NA	rs563198652;rs532287657	41;25	0
cg01798114	8	68644499	0.280498	0.055793	1.324 (1.187-1.477)	4.96969e-07	2.94042e-05	1653	CPA6	rs184091018	2	0
cg04026000	5	79628372	-0.316698	0.0629979	0.729 (0.644-0.824)	4.97882e-07	2.9442e-05	1653	NA	rs565170495;rs533865295;rs554008598	11;8;7	0
cg01673856	10	114847319	0.257374	0.0512047	1.294 (1.17-1.43)	4.9981e-07	2.95219e-05	1653	TCF7L2	rs557088456;rs538743354;rs553864790;rs565696071	0;4;11;21	0
cg00362690	15	69447139	0.148161	0.0294803	1.16 (1.095-1.229)	5.01466e-07	2.95904e-05	1653	MIR548H4	rs186271637	0	0
cg15049439	19	7167445	0.166504	0.0331501	1.181 (1.107-1.26)	5.09392e-07	2.99173e-05	1653	INSR	rs545917725;rs562530532	31;30	0
cg25775221	8	64377448	-0.227676	0.0453624	0.796 (0.729-0.87)	5.19271e-07	3.03227e-05	1653	LOC102724612	rs183839917;rs551203330;rs570608911;rs186979710	0;1;14;23	0
cg14427382	6	32847112	-0.194372	0.0387322	0.823 (0.763-0.888)	5.21137e-07	3.0399e-05	1653	PPP1R2P1	NA	NA	0
cg05603985	1	2161049	-0.259486	0.0517111	0.771 (0.697-0.854)	5.22148e-07	3.04404e-05	1653	SKI	rs530491488;rs543890429	31;35	0
cg24155305	14	34644885	0.211989	0.0422635	1.236 (1.138-1.343)	5.27883e-07	3.06743e-05	1653	NA	NA	NA	0
cg21072162	10	106375848	0.241325	0.0481398	1.273 (1.158-1.399)	5.35857e-07	3.09982e-05	1653	NA	rs530922873;rs551087364	51;1	0
cg19616339	2	69164114	0.304209	0.0606892	1.356 (1.204-1.527)	5.37086e-07	3.10481e-05	1653	NA	rs187504103;rs192642325;rs151268572	48;24;10	0
cg03743624	3	16549040	0.322837	0.0644224	1.381 (1.217-1.567)	5.40776e-07	3.11974e-05	1653	RFTN1	rs181958792	1	0
cg17411792	13	41993156	0.257962	0.0515008	1.294 (1.17-1.432)	5.47409e-07	3.14651e-05	1653	NA	rs551548935;rs138907730	1;33	0
cg01643250	19	15292485	0.441967	0.0882579	1.556 (1.309-1.85)	5.50917e-07	3.16062e-05	1653	NOTCH3	rs1043997;rs61731967	50;32	0
cg21970261	21	43735844	0.465854	0.0930302	1.593 (1.328-1.912)	5.51265e-07	3.16202e-05	1653	TFF3	rs112425812;rs182749907;rs140914768	44;35;2	0
cg25607528	7	86563103	-0.317983	0.0635045	0.728 (0.642-0.824)	5.52113e-07	3.16543e-05	1653	KIAA1324L	rs541307206;rs559896214;rs183235924	26;17;1	0
cg05302721	20	16009730	0.29027	0.0580016	1.337 (1.193-1.498)	5.60002e-07	3.19706e-05	1653	MACROD2	rs571041945;rs73111739;rs550231329;rs371472072	46;21;2;1	0
cg24552382	7	22234563	0.336763	0.0672956	1.4 (1.227-1.598)	5.60837e-07	3.2004e-05	1653	RAPGEF5	rs3813384;rs555909569;rs576128941;rs184138724;rs538929180	3;8;17;22;27	0
cg07059630	3	5191437	-0.196152	0.0392166	0.822 (0.761-0.888)	5.68065e-07	3.22925e-05	1653	ARL8B	rs541274275;rs140013142	34;12	0
cg07240396	2	217352005	0.263469	0.0527083	1.301 (1.174-1.443)	5.77386e-07	3.26629e-05	1653	NA	rs550972572;rs139114596	49;22	0
cg00867273	16	4852936	-0.363268	0.0726759	0.695 (0.603-0.802)	5.77869e-07	3.26821e-05	1653	ROGDI	rs562120788	21	0
cg00047657	10	70639626	-0.173106	0.0346387	0.841 (0.786-0.9)	5.80824e-07	3.27991e-05	1653	STOX1	rs182664358;rs10998470;rs140545241	26;10;2	0
cg15595522	15	50340590	-0.264628	0.0529891	0.767 (0.692-0.851)	5.91378e-07	3.32157e-05	1653	ATP8B4	rs185248346	1	0
cg03919488	12	63179691	0.320968	0.0642972	1.378 (1.215-1.564)	5.97735e-07	3.34655e-05	1653	PPM1H	rs78912506;rs529779321	32;34	0
cg27150412	16	31161431	0.42219	0.0846213	1.525 (1.292-1.8)	6.06396e-07	3.38046e-05	1653	PRSS36	rs367801541;rs545969662	29;2	0
cg21193909	3	134522048	0.300002	0.0601783	1.35 (1.2-1.519)	6.18909e-07	3.4292e-05	1653	EPHB1	rs551958394;rs565476710;rs527920931;rs182662373	43;38;37;17	0
cg07078732	2	30505165	0.395291	0.0793224	1.485 (1.271-1.735)	6.24935e-07	3.45257e-05	1653	NA	rs572798588;rs115766416;rs561639101;rs575379569	43;42;13;2	0
cg10128003	21	43642166	0.287973	0.0578024	1.334 (1.191-1.494)	6.29221e-07	3.46915e-05	1653	ABCG1	NA	NA	0
cg18114313	7	104614435	0.287317	0.0576849	1.333 (1.19-1.492)	6.33206e-07	3.48453e-05	1653	NA	rs113802068	50	0
cg20970369	1	111744108	0.239428	0.0480906	1.271 (1.156-1.396)	6.40206e-07	3.51148e-05	1653	DENND2D	NA	NA	0
cg24278165	8	23083551	0.178233	0.0358174	1.195 (1.114-1.282)	6.48589e-07	3.54365e-05	1653	TNFRSF10A	rs563795760;rs531048910	18;19	0
cg05782078	7	140179173	0.537615	0.108058	1.712 (1.385-2.116)	6.51661e-07	3.5554e-05	1653	MKRN1	rs564697889;rs532167277	50;27	0
cg24433378	15	99507840	0.490816	0.0986641	1.634 (1.346-1.982)	6.53755e-07	3.56341e-05	1653	NA	rs572493607;rs185974083;rs561899127	1;28;43	0
cg16013680	11	73989529	0.177859	0.0357761	1.195 (1.114-1.281)	6.64511e-07	3.6044e-05	1653	P4HA3	rs572926760;rs142992828	0;1	0
cg05307888	4	185770757	-0.188617	0.0379575	0.828 (0.769-0.892)	6.72461e-07	3.63457e-05	1653	NA	rs560351013;rs576977642;rs6837920	1;5;37	0
cg07718349	7	22145821	-0.218634	0.0439992	0.804 (0.737-0.876)	6.7284e-07	3.63601e-05	1653	NA	rs534485744;rs138042832	50;2	0
cg14170337	6	161687285	0.279364	0.0562608	1.322 (1.184-1.476)	6.85169e-07	3.68258e-05	1653	AGPAT4	rs150293566;rs545566048	51;2	0
cg19777557	20	46067411	0.258053	0.0519771	1.294 (1.169-1.433)	6.87904e-07	3.69288e-05	1653	NA	rs568589457	4	0
cg08255714	6	139454751	0.29569	0.0595612	1.344 (1.196-1.51)	6.88891e-07	3.69659e-05	1653	HECA	rs188177864	39	0
cg25356736	11	2775022	0.269639	0.0543368	1.309 (1.177-1.457)	6.96379e-07	3.72471e-05	1653	KCNQ1	rs567685979;rs149322610	18;1	0
cg08834050	6	43022109	-0.282221	0.0568724	0.754 (0.675-0.843)	6.96448e-07	3.72497e-05	1653	CUL7	rs551248185;rs111832004;rs199896735;rs527456009	10;29;36;51	0
cg19050161	7	41743997	0.28529	0.0575405	1.33 (1.188-1.489)	7.11977e-07	3.78299e-05	1653	INHBA	rs527291036;rs561474118;rs149168229	0;1;8	0
cg02123262	6	20879651	0.311146	0.0627808	1.365 (1.207-1.544)	7.19334e-07	3.81036e-05	1653	CDKAL1	rs187297156	35	0
cg25632695	1	15802788	-0.347007	0.0700746	0.707 (0.616-0.811)	7.34689e-07	3.86719e-05	1653	CELA2B	rs115541368;rs548295328;rs182357930;rs186936455;rs111952850	0;23;30;33;48	0
cg03917803	13	44947247	0.381132	0.0769812	1.464 (1.259-1.702)	7.3841e-07	3.88091e-05	1653	SERP2	NA	NA	0
cg21901753	2	217352095	0.33527	0.0677209	1.398 (1.225-1.597)	7.39221e-07	3.8839e-05	1653	NA	rs555263990	29	0
cg14185777	12	109554207	0.247262	0.049968	1.281 (1.161-1.412)	7.48256e-07	3.91711e-05	1653	NA	NA	NA	0
cg09018739	16	57180107	0.26191	0.0529437	1.299 (1.171-1.441)	7.53862e-07	3.93766e-05	1653	CPNE2	rs373608582;rs61063080;rs148068653	47;32;13	0
cg09019636	2	62964766	0.209542	0.0423641	1.233 (1.135-1.34)	7.56699e-07	3.94804e-05	1653	EHBP1	NA	NA	0
cg15888936	10	54710446	-0.181527	0.0367084	0.834 (0.776-0.896)	7.60994e-07	3.96374e-05	1653	NA	rs61677526;rs55835883	31;25	0
cg17043875	8	82464471	0.268443	0.0542891	1.308 (1.176-1.455)	7.62595e-07	3.96958e-05	1653	NA	rs184405287;rs550082179;rs569681014	1;45;50	0
cg02254135	20	18341502	0.283351	0.0573107	1.328 (1.187-1.485)	7.64895e-07	3.97797e-05	1653	NA	rs539936350	2	0
cg19255886	8	134256852	0.230245	0.0465831	1.259 (1.149-1.379)	7.70609e-07	3.99878e-05	1653	NDRG1	rs558928975;rs147777117	13;1	0
cg19976037	17	80096661	0.0328633	0.00665215	1.033 (1.02-1.047)	7.80205e-07	4.03362e-05	1653	CCDC57	rs543066780;rs9674856;rs573443507;rs9675196;rs115163038	50;48;22;8;2	6.32827e-15
cg05544854	5	38822051	-0.186081	0.0376695	0.83 (0.771-0.894)	7.81941e-07	4.03991e-05	1653	NA	rs559389227;rs548223677;rs545089567;rs111307794;rs116244953;rs413278	40;39;25;24;14;13	0
cg07948691	20	3632197	0.276697	0.0560204	1.319 (1.182-1.472)	7.84358e-07	4.04866e-05	1653	NA	rs566453930	1	0
cg20946091	1	229203495	0.281688	0.0570456	1.325 (1.185-1.482)	7.89488e-07	4.06721e-05	1653	NA	rs539414259	50	0
cg03576540	16	50430125	0.291203	0.0589917	1.338 (1.192-1.502)	7.96037e-07	4.09083e-05	1653	NA	rs143451975	35	0
cg17253810	6	29945099	-0.584746	0.118473	0.557 (0.442-0.703)	7.98623e-07	4.10014e-05	1653	HCG9	rs560414214;rs532278678	34;15	0
cg27430693	12	94208276	0.16875	0.0341919	1.184 (1.107-1.266)	8.00004e-07	4.10511e-05	1653	CRADD	rs73222748	37	0
cg13140695	1	197417732	0.411643	0.0834102	1.509 (1.282-1.777)	8.00844e-07	4.10813e-05	1653	CRB1	rs113178116;rs532817531	28;1	0
cg00301064	2	62734783	-0.23737	0.0481536	0.789 (0.718-0.867)	8.24708e-07	4.19357e-05	1653	TMEM17	rs539700520	27	0
cg04100577	20	32906740	0.294229	0.0596976	1.342 (1.194-1.509)	8.27977e-07	4.20522e-05	1653	NA	rs144657250	0	0
cg20201030	11	77550596	-0.227458	0.0461866	0.797 (0.728-0.872)	8.44634e-07	4.26435e-05	1653	AAMDC	rs185403552;rs571243445	1;5	0
cg11317447	17	19481888	0.27403	0.0556928	1.315 (1.179-1.467)	8.63729e-07	4.33171e-05	1653	SLC47A1	rs537566224	10	0
cg10160630	11	64789409	0.342443	0.069607	1.408 (1.229-1.614)	8.66899e-07	4.34285e-05	1653	ARL2	rs11540368;rs531231757;rs181106139	41;18;2	0
cg08992471	20	39511916	0.279111	0.0567354	1.322 (1.183-1.477)	8.67578e-07	4.34524e-05	1653	NA	rs77410711;rs150655207;rs532747279	1;32;45	0
cg03472399	13	19760426	-0.198547	0.0403645	0.82 (0.758-0.887)	8.70573e-07	4.35575e-05	1653	LOC101928697	rs138641710;rs570919279;rs9578929	1;26;33	0
cg08847140	1	145416777	0.217083	0.0441361	1.242 (1.139-1.355)	8.72156e-07	4.3613e-05	1653	HFE2	rs151128969	9	0
cg03515897	14	95980971	0.238856	0.0485734	1.27 (1.154-1.397)	8.76888e-07	4.37788e-05	1653	NA	rs545125363;rs563230187;rs531185311	1;10;11	0
cg02880593	14	91724747	0.43047	0.0875442	1.538 (1.295-1.826)	8.7803e-07	4.38187e-05	1653	NA	rs568808102	2	0
cg02444596	20	36172407	0.283515	0.0576695	1.328 (1.186-1.487)	8.82395e-07	4.39714e-05	1653	NA	rs6125388	2	0
cg07826657	9	128352592	0.209769	0.0426919	1.233 (1.134-1.341)	8.94456e-07	4.43919e-05	1653	MAPKAP1	rs139897887	1	0
cg04243090	1	208834795	0.219495	0.0446844	1.245 (1.141-1.359)	9.00975e-07	4.46185e-05	1653	NA	rs544404391;rs140407552;rs574939037;rs542352508	4;7;29;36	0
cg08501336	15	70005412	0.344573	0.070151	1.411 (1.23-1.619)	9.02055e-07	4.4656e-05	1653	NA	rs576226666	51	0
cg06930745	1	156461845	0.366955	0.074708	1.443 (1.247-1.671)	9.02178e-07	4.46602e-05	1653	MEF2D	rs561669767;rs182439127;rs114309309	1;3;33	0
cg04492479	6	161155419	-0.280403	0.0570965	0.755 (0.675-0.845)	9.05944e-07	4.47909e-05	1653	PLG	NA	NA	0
cg24714606	13	98019621	-0.290142	0.0590797	0.748 (0.666-0.84)	9.0603e-07	4.47938e-05	1653	MBNL2	rs574164408;rs553661063;rs149064315	38;27;1	0
cg15359093	2	66894360	-0.217628	0.0443247	0.804 (0.737-0.877)	9.11442e-07	4.49813e-05	1653	NA	rs113913097	34	0
cg15010883	16	89460364	0.307	0.0625393	1.359 (1.203-1.537)	9.15795e-07	4.51318e-05	1653	ANKRD11	rs554875133;rs573190418	4;14	0
cg12080306	17	57407936	0.264594	0.0539202	1.303 (1.172-1.448)	9.2411e-07	4.54187e-05	1653	YPEL2	NA	NA	0
cg18140375	9	108164034	0.242343	0.0494146	1.274 (1.157-1.404)	9.37697e-07	4.58859e-05	1653	NA	NA	NA	0
cg01643203	1	161171336	0.281757	0.0574606	1.325 (1.184-1.483)	9.41545e-07	4.60178e-05	1653	NDUFS2	rs187948244;rs79158418	25;21	0
cg21912197	14	21386453	0.315628	0.0644377	1.371 (1.208-1.556)	9.67274e-07	4.6896e-05	1653	NA	rs528287797;rs116876401;rs73573924;rs117298160;rs550693821;rs567679866	40;26;25;20;5;4	0
cg25242306	13	74667131	0.216274	0.0441561	1.241 (1.139-1.354)	9.68473e-07	4.69367e-05	1653	KLF12	NA	NA	0
cg16261097	15	60970974	0.38074	0.0777586	1.463 (1.257-1.704)	9.75908e-07	4.71891e-05	1653	RORA	rs139990061;rs537120696;rs111671810	1;33;44	0
cg26227957	1	19547285	0.237314	0.0484887	1.268 (1.153-1.394)	9.87038e-07	4.75658e-05	1653	KIAA0090	NA	NA	0
cg14947516	6	14273569	0.24572	0.0502498	1.279 (1.159-1.411)	1.00848e-06	4.82882e-05	1653	NA	rs377673787	21	0
cg04159593	2	120516628	0.216736	0.044333	1.242 (1.139-1.355)	1.01438e-06	4.84861e-05	1653	PTPN4	rs532229873;rs186069565	1;11	0
cg08082755	1	160459455	0.264785	0.0541895	1.303 (1.172-1.449)	1.02762e-06	4.8929e-05	1653	SLAMF6	rs578221265;rs150093794;rs138732175	47;9;6	0
cg02138331	20	32893975	0.221282	0.0452986	1.248 (1.142-1.364)	1.03442e-06	4.91555e-05	1653	AHCY	rs559121006	18	0
cg27363347	2	129151868	0.277822	0.056875	1.32 (1.181-1.476)	1.03538e-06	4.91876e-05	1653	NA	NA	NA	0
cg18678177	2	232159611	0.275755	0.0564735	1.318 (1.179-1.472)	1.04534e-06	4.95188e-05	1653	ARMC9	NA	NA	0
cg04996087	10	65288337	0.31186	0.0638708	1.366 (1.205-1.548)	1.04656e-06	4.95596e-05	1652	REEP3	rs560270067	2	0
cg19343756	2	111611234	0.203159	0.0416212	1.225 (1.129-1.329)	1.05468e-06	4.98287e-05	1653	ACOXL	rs544206209	35	0
cg19126084	6	42358297	0.245827	0.0503981	1.279 (1.158-1.411)	1.07327e-06	5.04432e-05	1653	TRERF1	rs73733169	28	0
cg03794219	15	84954280	-0.324033	0.066466	0.723 (0.635-0.824)	1.08712e-06	5.08987e-05	1653	NA	rs183406308;rs187068946;rs56091711;rs118098387;rs62029589;rs569001466;rs192193716;rs77851662;rs140288343;rs143515838	41;37;33;25;24;23;12;11;7;2	0
cg20673919	11	125702313	-0.241784	0.0496134	0.785 (0.712-0.865)	1.0971e-06	5.12258e-05	1653	PATE4	NA	NA	0
cg04677840	17	58638550	-0.21388	0.0438892	0.807 (0.741-0.88)	1.09811e-06	5.1259e-05	1653	NA	rs539196561;rs537445229	15;48	0
cg25569234	6	33257790	-0.285699	0.0586752	0.751 (0.67-0.843)	1.12078e-06	5.19988e-05	1652	PFDN6	rs545225342;rs149145456	27;25	0
cg19652406	6	99995417	0.305023	0.0626586	1.357 (1.2-1.534)	1.12728e-06	5.221e-05	1653	CCNC	rs560698277	0	0
cg09361889	1	32343425	0.27678	0.0568893	1.319 (1.18-1.474)	1.14315e-06	5.27244e-05	1653	NA	rs544550374	2	0
cg05403508	1	47069957	0.701667	0.144223	2.017 (1.52-2.676)	1.14365e-06	5.27408e-05	1653	MKNK1	rs570831536;rs538348593	15;12	0
cg06495135	22	40336939	0.262047	0.0538622	1.3 (1.169-1.444)	1.14378e-06	5.27448e-05	1653	GRAP2	rs574409604;rs535169773;rs553851829	0;5;16	0
cg06516608	2	8661038	0.253313	0.0520684	1.288 (1.163-1.427)	1.14451e-06	5.27686e-05	1653	NA	NA	NA	0
cg00705295	19	2818678	0.230558	0.0474049	1.259 (1.148-1.382)	1.15272e-06	5.30338e-05	1653	ZNF554	rs189236314	41	0
cg17049032	12	53473304	-0.353008	0.0725841	0.703 (0.609-0.81)	1.15366e-06	5.30639e-05	1653	SPRYD3	rs535289377;rs557201010;rs575489465;rs3814774;rs564275905	23;14;12;8;2	0
cg25105522	17	43355089	-0.101702	0.0209186	0.903 (0.867-0.941)	1.16321e-06	5.33715e-05	1653	MAP3K14	rs145317479;rs147610568	0;7	0
cg26098679	1	23681008	0.161625	0.0332505	1.175 (1.101-1.255)	1.16889e-06	5.35544e-05	1653	NA	rs144582696;rs185137865	33;22	0
cg18017575	7	75213863	0.227436	0.0467955	1.255 (1.145-1.376)	1.17257e-06	5.36725e-05	1653	HIP1	rs187059987	39	0
cg07742906	1	11943431	0.315896	0.0650288	1.371 (1.207-1.558)	1.18707e-06	5.4137e-05	1653	NA	rs569536465	43	0
cg25805306	17	38107529	0.314927	0.064841	1.37 (1.207-1.556)	1.1923e-06	5.43042e-05	1653	NA	rs116797892	12	0
cg13604008	9	135906154	0.146491	0.0301661	1.158 (1.091-1.228)	1.19698e-06	5.44538e-05	1653	GTF3C5	rs534175018;rs558926499	5;35	0
cg25581932	17	7892150	0.258471	0.053228	1.295 (1.167-1.437)	1.19831e-06	5.44962e-05	1653	NA	rs568510980;rs139356067;rs551154090	40;29;6	0
cg23535171	1	171226354	0.207199	0.042672	1.23 (1.132-1.338)	1.20008e-06	5.45527e-05	1653	FMO1	rs547189057	39	0
cg20601482	2	169337576	0.250738	0.0516401	1.285 (1.161-1.422)	1.2009e-06	5.45788e-05	1653	CERS6	rs16855371	36	0
cg11542281	8	71315023	-0.540908	0.111412	0.582 (0.468-0.724)	1.20372e-06	5.46684e-05	1653	NCOA2	rs563566336;rs188608162	9;36	0
cg11784147	20	43155106	-0.173326	0.0357318	0.841 (0.784-0.902)	1.22997e-06	5.55018e-05	1653	NA	rs531425001;rs545157328;rs564851259	1;13;32	0
cg12077142	8	28300399	0.193076	0.039805	1.213 (1.122-1.311)	1.23117e-06	5.55398e-05	1653	FBXO16	rs533061270	1	0
cg00232086	17	42588910	0.190808	0.0393455	1.21 (1.12-1.307)	1.23738e-06	5.57361e-05	1653	NA	rs575354637	40	0
cg23051859	6	166298877	-0.189947	0.0391693	0.827 (0.766-0.893)	1.23845e-06	5.57699e-05	1653	NA	rs554799962;rs576265008	3;10	0
cg27290925	4	114683273	0.397718	0.0820786	1.488 (1.267-1.748)	1.26247e-06	5.65265e-05	1653	CAMK2D	rs144835830	2	0
cg26693927	5	75538132	-0.332245	0.0686237	0.717 (0.627-0.821)	1.28833e-06	5.73361e-05	1653	SV2C	rs530470423	29	0
cg05268245	10	97110147	0.239138	0.0493933	1.27 (1.153-1.399)	1.28857e-06	5.73438e-05	1653	SORBS1	rs115340034;rs138544714	42;2	0
cg10320312	1	45830911	0.465494	0.096184	1.593 (1.319-1.923)	1.30088e-06	5.77272e-05	1653	TESK2	rs145878700;rs28472700;rs181001133	9;39;45	0
cg10475689	16	12142335	-0.264518	0.0546701	0.768 (0.69-0.854)	1.30861e-06	5.79678e-05	1653	RUNDC2A	rs201763407;rs3743595;rs149165552	19;30;51	0
cg19556901	15	25414769	-0.162807	0.0336517	0.85 (0.796-0.908)	1.31153e-06	5.80585e-05	1653	SNORD115-1	rs188506193;rs530111449;rs116423903	13;15;32	0
cg12224834	1	9708125	-0.169503	0.0350372	0.844 (0.788-0.904)	1.31292e-06	5.81015e-05	1653	NA	NA	NA	0
cg22716163	10	44834850	0.220734	0.0456336	1.247 (1.14-1.364)	1.31746e-06	5.82423e-05	1653	NA	rs564521392	45	0
cg06046629	3	53698952	-0.243601	0.0503725	0.784 (0.71-0.865)	1.32489e-06	5.84725e-05	1653	CACNA1D	rs76823338;rs79016258;rs78461250;rs78207451	1;5;25;35	0
cg23258188	1	3075846	0.373231	0.0771794	1.452 (1.249-1.69)	1.32549e-06	5.84912e-05	1653	PRDM16	NA	NA	0
cg00085249	5	149267521	-0.224264	0.0463958	0.799 (0.73-0.875)	1.34015e-06	5.89443e-05	1653	PDE6A	rs80119586;rs562605952	30;20	0
cg16143123	1	52545864	0.317297	0.0656627	1.373 (1.208-1.562)	1.35008e-06	5.92502e-05	1653	BTF3L4	rs576389845;rs192699479	6;19	0
cg27262015	4	186733590	0.192308	0.0398161	1.212 (1.121-1.31)	1.36593e-06	5.9737e-05	1653	SORBS2	rs192806930	51	0
cg03872934	6	33151135	0.193587	0.0400871	1.214 (1.122-1.313)	1.3712e-06	5.98986e-05	1653	COL11A2	rs567001655	26	0
cg16599535	1	41153454	0.370106	0.0766561	1.448 (1.246-1.683)	1.3782e-06	6.0113e-05	1653	NA	rs138534159;rs538151248	37;29	0
cg04680980	1	46329105	0.301795	0.0625092	1.352 (1.196-1.529)	1.379e-06	6.01376e-05	1653	MAST2	rs534722063	33	0
cg21946453	12	96648700	0.382399	0.0792825	1.466 (1.255-1.712)	1.41243e-06	6.11566e-05	1653	ELK3	rs561809133;rs71460333	30;39	0
cg07863373	6	52629364	-0.259162	0.0537466	0.772 (0.695-0.857)	1.42186e-06	6.14426e-05	1653	GSTA2	rs73740575;rs577277233;rs543127896	15;33;46	0
cg22276685	3	119500902	0.313298	0.0649903	1.368 (1.204-1.554)	1.43064e-06	6.17085e-05	1653	NR1I2	rs571195121	1	0
cg13277464	2	43393040	0.287118	0.0595636	1.333 (1.186-1.498)	1.43296e-06	6.17786e-05	1653	NA	rs140189160;rs186214816;rs573447121;rs545691693	0;8;15;25	0
cg03943825	17	28546246	0.315181	0.0653921	1.371 (1.206-1.558)	1.43661e-06	6.1889e-05	1653	SLC6A4	rs533296322	46	0
cg13521315	3	129555745	0.154735	0.0321188	1.167 (1.096-1.243)	1.45307e-06	6.23857e-05	1653	TMCC1	rs181042043	14	0
cg18614443	12	109333497	0.157425	0.0326835	1.17 (1.098-1.248)	1.45982e-06	6.25888e-05	1653	SVOP	rs574552741;rs541868559;rs563301004	0;38;50	0
cg10356284	20	48605275	-0.336838	0.069941	0.714 (0.623-0.819)	1.46442e-06	6.2727e-05	1653	SNAI1	rs59584653;rs537353951	22;6	0
cg06668065	5	92909069	-0.375455	0.0780025	0.687 (0.59-0.8)	1.48411e-06	6.33175e-05	1653	FLJ42709	rs539810273	11	0
cg08586913	8	1897020	0.26287	0.0546172	1.301 (1.169-1.448)	1.4872e-06	6.341e-05	1653	ARHGEF10	rs183891528;rs529061880	27;26	0
cg20023538	14	88609741	-0.223101	0.0463614	0.8 (0.731-0.876)	1.49269e-06	6.35738e-05	1653	NA	rs190522440	16	0
cg15863211	3	58185721	0.377929	0.0785528	1.459 (1.251-1.702)	1.50063e-06	6.38109e-05	1653	DNASE1L3	rs564094770	1	0
cg15396799	13	95953574	0.316674	0.0658236	1.373 (1.206-1.562)	1.50212e-06	6.38553e-05	1653	ABCC4	rs533021653;rs200816396;rs140957166;rs565385297	34;28;17;3	0
cg19712663	6	3371264	-0.238091	0.0494997	0.788 (0.715-0.868)	1.5097e-06	6.40812e-05	1653	SLC22A23	rs566986856;rs538734502;rs981946;rs568924698	0;25;27;43	0
cg00382680	12	50429826	0.363411	0.0755552	1.438 (1.24-1.668)	1.51027e-06	6.40982e-05	1653	NA	NA	NA	0
cg04994071	20	1822374	0.338342	0.0703871	1.403 (1.222-1.61)	1.53304e-06	6.47748e-05	1653	NA	rs527786630;rs549413372;rs567666822	1;16;24	0
cg05544807	2	25475916	0.297278	0.0618444	1.346 (1.193-1.52)	1.53314e-06	6.47778e-05	1653	DNMT3A	NA	NA	0
cg17653597	1	208275816	0.4028	0.0837976	1.496 (1.269-1.763)	1.53352e-06	6.47889e-05	1653	PLXNA2	rs545404925	0	0
cg25095580	3	23809329	0.372139	0.0774201	1.451 (1.247-1.689)	1.53406e-06	6.4805e-05	1653	NA	rs139839708	4	0
cg15655442	18	59414288	-0.151082	0.0314386	0.86 (0.808-0.914)	1.54266e-06	6.50596e-05	1653	LINC01544	rs368980336	1	0
cg15836505	19	20349252	0.183064	0.0381012	1.201 (1.114-1.294)	1.55006e-06	6.52782e-05	1653	NA	rs192129153;rs538438968;rs558470929;rs10415762	41;34;13;3	0
cg25195643	15	25463719	-0.334752	0.0696956	0.716 (0.624-0.82)	1.56264e-06	6.56495e-05	1653	SNORD115-15	rs573272659;rs536146834	36;25	0
cg23465426	6	32847377	-0.180339	0.037553	0.835 (0.776-0.899)	1.56896e-06	6.58358e-05	1653	PPP1R2P1	rs575764362;rs17213882;rs556326416;rs577848623	35;34;15;1	0
cg09285683	2	216691985	-0.296753	0.0618265	0.743 (0.658-0.839)	1.58849e-06	6.64095e-05	1653	NA	rs571655121;rs186724334	31;2	0
cg07280348	1	110268149	-0.28465	0.0593067	0.752 (0.67-0.845)	1.58958e-06	6.64415e-05	1653	NA	rs141516341	1	0
cg11799580	17	55701810	0.265647	0.0553552	1.304 (1.17-1.454)	1.59497e-06	6.65994e-05	1653	MSI2	rs61466892	31	0
cg08899212	14	21422602	0.27699	0.0577313	1.319 (1.178-1.477)	1.60322e-06	6.68411e-05	1653	RNASE2	rs549538342;rs114711823;rs535300971	51;37;12	0
cg10278475	15	61050586	0.239192	0.0498587	1.27 (1.152-1.401)	1.60749e-06	6.69659e-05	1653	RORA	rs17270369;rs551821254	33;11	0
cg16305292	8	142219965	0.200195	0.0417441	1.222 (1.126-1.326)	1.62057e-06	6.73476e-05	1653	NA	rs373425169	39	0
cg26490949	13	20532080	0.517294	0.107893	1.677 (1.358-2.073)	1.63077e-06	6.76446e-05	1653	ZMYM2	rs368548200;rs535188079;rs573210796	28;45;49	0
cg05071208	9	94942929	0.276127	0.0575934	1.318 (1.177-1.476)	1.63136e-06	6.76619e-05	1653	NA	NA	NA	0
cg00164217	2	132556040	-0.362864	0.0756897	0.696 (0.6-0.807)	1.63409e-06	6.77413e-05	1653	C2orf27B	rs111278207;rs538735174;rs547031144;rs565701810;rs536912335	31;23;20;2;1	0
cg05075112	2	29319945	0.200272	0.0417805	1.222 (1.126-1.326)	1.63956e-06	6.79004e-05	1653	CLIP4	rs79304608;rs550782291;rs568845095	41;37;3	0
cg14559733	19	47350071	-0.202796	0.0423501	0.816 (0.751-0.887)	1.67988e-06	6.90674e-05	1653	AP2S1	rs184366252;rs113058905;rs538065644;rs558014501	0;20;20;41	0
cg10254512	17	60532440	0.404085	0.0843908	1.498 (1.27-1.767)	1.6824e-06	6.91402e-05	1653	NA	rs575952545	0	0
cg13823977	19	52314719	0.329801	0.0689133	1.391 (1.215-1.592)	1.70356e-06	6.97491e-05	1653	FPR3	rs114551702;rs116038423	1;15	0
cg18181703	17	76354621	-0.167593	0.0350209	0.846 (0.79-0.906)	1.70543e-06	6.98028e-05	1653	SOCS3	rs149892338;rs145006362	28;1	0
cg22944360	1	33207420	0.298078	0.0622892	1.347 (1.192-1.522)	1.70654e-06	6.98347e-05	1653	KIAA1522	NA	NA	0
cg02989264	17	41043720	0.365373	0.0763562	1.441 (1.241-1.674)	1.70889e-06	6.99022e-05	1653	LINC00671	rs557472172	22	0
cg10526278	10	34402650	0.277676	0.0580319	1.32 (1.178-1.479)	1.71095e-06	6.99612e-05	1653	PARD3	rs573364133;rs542389117;rs370686708	0;24;49	0
cg16537295	20	48889639	0.333333	0.0696759	1.396 (1.217-1.6)	1.71798e-06	7.01627e-05	1653	LINC01272	rs370079014	43	0
cg06765686	16	10835111	-0.233209	0.04875	0.792 (0.72-0.871)	1.72038e-06	7.02315e-05	1653	NA	rs2697649;rs114330576;rs78459943	6;12;49	0
cg24255159	1	153389629	-0.207381	0.0433629	0.813 (0.746-0.885)	1.73158e-06	7.05522e-05	1653	S100A7A	rs41264640;rs144311376;rs138960257;rs182278814	42;32;11;10	0
cg15589979	6	169566809	0.29398	0.0614858	1.342 (1.189-1.514)	1.74188e-06	7.08464e-05	1653	NA	rs554253454;rs575720014;rs537094499;rs558243132;rs146673082	1;5;11;24;51	0
cg13896687	11	66233504	0.28173	0.0589514	1.325 (1.181-1.488)	1.76148e-06	7.14047e-05	1653	PELI3	rs537625380;rs557537016;rs79331444	51;37;5	0
cg25241757	1	109825087	0.346276	0.0724616	1.414 (1.227-1.63)	1.76387e-06	7.14727e-05	1653	PSRC1	rs143980794;rs182079453;rs76070472	35;33;29	0
cg10660913	20	49071397	-0.238338	0.0498866	0.788 (0.715-0.869)	1.77408e-06	7.17625e-05	1653	NA	rs562628382;rs528701587;rs546939193	1;43;49	0
cg16157055	14	100145097	-0.19415	0.0406385	0.824 (0.76-0.892)	1.77491e-06	7.17862e-05	1653	NA	rs567071448;rs544342011	4;38	0
cg16793043	3	43328001	-0.662338	0.138662	0.516 (0.393-0.677)	1.78245e-06	7.2e-05	1653	SNRK	rs568026651;rs148185233	13;43	0
cg11047325	17	76354934	-0.100361	0.0210126	0.905 (0.868-0.943)	1.78634e-06	7.21102e-05	1653	SOCS3	rs12059;rs532706916	47;41	0
cg22647738	17	34304462	0.198223	0.0415084	1.219 (1.124-1.323)	1.79271e-06	7.22905e-05	1653	CCL16	rs115462077	15	0
cg17006174	19	42653053	-0.43952	0.0920371	0.644 (0.538-0.772)	1.79295e-06	7.22973e-05	1653	NA	rs567112104;rs144531259	14;2	0
cg13857169	12	19460387	0.413238	0.0865345	1.512 (1.276-1.791)	1.79341e-06	7.23102e-05	1653	PLEKHA5	rs704164	41	0
cg05970768	5	171682616	-0.257821	0.0539933	0.773 (0.695-0.859)	1.79652e-06	7.23982e-05	1653	UBTD2	rs541912821;rs375418540;rs530223030	46;37;1	0
cg07644196	2	105473969	-0.433381	0.0907746	0.648 (0.543-0.775)	1.80374e-06	7.26021e-05	1653	NA	NA	NA	0
cg08090134	11	87156609	0.305645	0.0640475	1.358 (1.197-1.539)	1.8226e-06	7.31341e-05	1653	NA	rs189762979;rs540900762;rs7122517;rs548880735	24;30;36;44	0
cg25743236	8	138331383	-0.490395	0.102774	0.612 (0.501-0.749)	1.82775e-06	7.32789e-05	1653	NA	rs187999021	0	0
cg09264489	1	204257406	0.343336	0.0719612	1.41 (1.224-1.623)	1.83201e-06	7.33988e-05	1653	PLEKHA6	rs115675356	1	0
cg03879808	2	69140146	-0.302247	0.0633572	0.739 (0.653-0.837)	1.83753e-06	7.35538e-05	1653	NA	rs4854533	7	0
cg01031542	17	43404863	-0.199746	0.041878	0.819 (0.754-0.889)	1.84493e-06	7.37617e-05	1653	NA	rs181822787;rs553938265	2;1	0
cg05701114	13	50656127	0.329854	0.0692012	1.391 (1.214-1.593)	1.87368e-06	7.45661e-05	1653	DLEU1	rs550935719;rs562632618	42;18	0
cg05013027	6	30509642	-0.264919	0.0555791	0.767 (0.688-0.856)	1.87425e-06	7.45822e-05	1653	GNL1	rs566808635;rs149778382	21;46	0
cg05465459	4	99449019	0.171249	0.0359402	1.187 (1.106-1.273)	1.89008e-06	7.50236e-05	1653	TSPAN5	rs576642734;rs537732994;rs556215379	0;25;26	0
cg08136688	5	173185827	0.261774	0.0549412	1.299 (1.167-1.447)	1.89203e-06	7.50778e-05	1653	NA	rs562732731;rs148506280	17;1	0
cg01984872	6	157954806	0.284275	0.0596744	1.329 (1.182-1.494)	1.90015e-06	7.53039e-05	1653	ZDHHC14	rs150349360;rs138236924;rs531026566	0;5;19	0
cg16072661	14	21058422	0.089495	0.0187895	1.094 (1.054-1.135)	1.90705e-06	7.54957e-05	1653	RNASE12	rs150792363;rs3827902;rs543334477;rs561421804;rs528726021	1;3;14;15;51	1.06769e-06
cg02578654	1	212399732	0.267454	0.0561608	1.307 (1.17-1.459)	1.91408e-06	7.56909e-05	1653	LOC101929541	NA	NA	0
cg10808914	7	6660940	0.197626	0.0415163	1.219 (1.123-1.322)	1.93405e-06	7.62441e-05	1653	ZNF853	rs558648749;rs570477913;rs190901995;rs555898212;rs574417397	5;8;17;40;47	0
cg03203220	4	55181512	0.27111	0.056971	1.311 (1.173-1.466)	1.94802e-06	7.663e-05	1653	NA	rs571317501;rs575575870	16;1	0
cg10114434	10	82152209	0.218378	0.0458904	1.244 (1.137-1.361)	1.94861e-06	7.66464e-05	1653	NA	rs76271958	14	0
cg03285130	10	114962066	-0.201242	0.042296	0.818 (0.753-0.888)	1.95576e-06	7.68437e-05	1653	NA	NA	NA	0
cg26687499	3	135914775	0.40228	0.0845545	1.495 (1.267-1.765)	1.95864e-06	7.69229e-05	1653	MSL2	rs552668477;rs566101390	23;43	0
cg05858115	11	6344279	-0.183038	0.0385048	0.833 (0.772-0.898)	1.99771e-06	7.79966e-05	1653	NA	rs141450093	1	0
cg06661671	22	24407852	0.605327	0.127356	1.832 (1.427-2.351)	2.00382e-06	7.81638e-05	1653	CABIN1	NA	NA	0
cg17877933	15	79851179	-0.235942	0.0496426	0.79 (0.717-0.871)	2.00617e-06	7.82282e-05	1653	NA	rs546297062	15	0
cg17044705	3	98313993	0.35538	0.074792	1.427 (1.232-1.652)	2.01838e-06	7.8562e-05	1653	NA	rs557155462;rs573819107	0;30	0
cg17214383	2	107001359	-0.333257	0.0701531	0.717 (0.625-0.822)	2.02992e-06	7.88769e-05	1653	PLGLA	rs533002730;rs544782985;rs190160815;rs4560106;rs546635477	51;36;20;8;1	0
cg14852276	3	197684729	0.247605	0.0521501	1.281 (1.156-1.419)	2.05508e-06	7.95616e-05	1653	IQCG	rs115279251;rs145233254;rs578085285	1;13;41	0
cg17724082	21	35577199	0.384063	0.0809247	1.468 (1.253-1.721)	2.07546e-06	8.01145e-05	1653	NA	rs73360647;rs150518316;rs139502834;rs552691959	17;43;44;46	0
cg01718231	17	29326311	-0.217288	0.0458069	0.805 (0.736-0.88)	2.0999e-06	8.07753e-05	1653	RNF135	rs571703543	0	0
cg11907564	11	114271474	0.433263	0.0913744	1.542 (1.289-1.845)	2.12007e-06	8.13189e-05	1653	C11orf71	rs148035426;rs142023762	51;50	0
cg01157515	8	57014769	-0.21871	0.0461306	0.804 (0.734-0.88)	2.12542e-06	8.1463e-05	1653	NA	rs577019325	46	0
cg09485579	8	121774821	0.185561	0.0391531	1.204 (1.115-1.3)	2.14383e-06	8.19575e-05	1653	LOC101927543	rs531351520;rs549824190;rs146280051	42;23;2	0
cg08257212	12	100546281	-0.181107	0.0382159	0.834 (0.774-0.899)	2.14709e-06	8.2045e-05	1653	NA	rs192364837;rs569959944;rs538610642;rs549176958	1;23;40;42	0
cg06318464	10	76687495	0.209019	0.0441144	1.232 (1.13-1.344)	2.15704e-06	8.23117e-05	1653	KAT6B	rs143988100;rs542436846	36;2	0
cg13343932	17	76355061	-0.130754	0.0275996	0.877 (0.831-0.926)	2.16351e-06	8.24848e-05	1653	SOCS3	rs568429316;rs199508208;rs557009398	8;26;29	0
cg16841676	2	237034418	0.209026	0.044131	1.232 (1.13-1.344)	2.17445e-06	8.27774e-05	1614	NA	rs571776373;rs540736191;rs140811220	1;14;46	0
cg06536200	11	44117561	0.312297	0.0659439	1.367 (1.201-1.555)	2.18193e-06	8.2977e-05	1653	EXT2	rs551657363	0	0
cg01820285	12	2404860	0.269065	0.0568229	1.309 (1.171-1.463)	2.18896e-06	8.31644e-05	1653	CACNA1C	NA	NA	0
cg25155766	12	34317569	-0.258311	0.0545785	0.772 (0.694-0.86)	2.21397e-06	8.38303e-05	1653	NA	rs536857109;rs144684448;rs189686313;rs181758500	0;42;49;50	0
cg20807821	1	226503951	-0.210496	0.044477	0.81 (0.743-0.884)	2.21562e-06	8.38741e-05	1653	NA	NA	NA	0
cg16059068	8	26420993	0.341267	0.0721106	1.407 (1.221-1.62)	2.21718e-06	8.39154e-05	1653	DPYSL2	rs569596548;rs6988101;rs555116648	51;49;28	0
cg01212284	3	182814959	0.236378	0.0499487	1.267 (1.149-1.397)	2.21864e-06	8.39542e-05	1653	MCCC1	rs71629974	8	0
cg19124612	6	53728158	0.185894	0.0392922	1.204 (1.115-1.301)	2.23352e-06	8.43491e-05	1653	LRRC1	rs544743159;rs146744815	2;1	0
cg23717539	10	82499093	-0.281044	0.0594149	0.755 (0.672-0.848)	2.24311e-06	8.4603e-05	1653	NA	rs116147777;rs537039827;rs115046440	9;15;36	0
cg18731202	2	70734532	0.10648	0.0225137	1.112 (1.064-1.163)	2.2502e-06	8.47906e-05	1652	TGFA	rs151194625;rs542458270;rs570641297	34;24;6	0
cg09801065	5	150949152	-0.356344	0.0753591	0.7 (0.604-0.812)	2.26059e-06	8.50651e-05	1653	FAT2	rs574015986;rs541279885	15;1	0
cg25790241	19	53058345	-0.236536	0.0500249	0.789 (0.716-0.871)	2.2633e-06	8.51367e-05	1653	ZNF808	rs540420896;rs564890830	47;1	0
cg10499974	3	46244099	0.240912	0.0509565	1.272 (1.151-1.406)	2.26967e-06	8.53047e-05	1653	CCR1	NA	NA	0
cg26804423	7	8201134	0.241405	0.0510647	1.273 (1.152-1.407)	2.27377e-06	8.54128e-05	1653	ICA1	rs190669292;rs563918326	0;27	0
cg27068095	6	32119016	0.402033	0.0850507	1.495 (1.265-1.766)	2.27879e-06	8.55451e-05	1653	PRRT1	rs115921266	7	0
cg18588281	2	48842061	-0.21353	0.0451796	0.808 (0.739-0.883)	2.28706e-06	8.57631e-05	1653	STON1-GTF2A1L	rs536615726;rs7592776;rs576608167	16;7;2	0
cg14071869	6	41624407	0.237632	0.0502799	1.268 (1.149-1.4)	2.28773e-06	8.57807e-05	1653	NA	NA	NA	0
cg06404175	20	3052692	-0.436266	0.0923361	0.646 (0.539-0.775)	2.30386e-06	8.62046e-05	1653	OXT	NA	NA	0
cg01364674	1	24348512	0.416217	0.0881224	1.516 (1.276-1.802)	2.32197e-06	8.66796e-05	1653	NA	NA	NA	0
cg01063280	6	108167599	0.234507	0.0496536	1.264 (1.147-1.394)	2.32563e-06	8.67756e-05	1653	NA	rs144485682;rs575641962;rs77370939	45;38;2	0
cg22282161	7	21590890	0.261403	0.0553514	1.299 (1.165-1.448)	2.3284e-06	8.68482e-05	1653	DNAH11	rs73682617;rs532002315;rs189179574	34;33;2	0
cg10976975	2	69098569	0.227331	0.0481419	1.255 (1.142-1.379)	2.33425e-06	8.70011e-05	1653	BMP10	rs143461364	40	0
cg17533477	7	97501010	-0.163698	0.0346919	0.849 (0.793-0.909)	2.37447e-06	8.80506e-05	1653	ASNS	NA	NA	0
cg06341543	10	115699472	0.276921	0.0587095	1.319 (1.176-1.48)	2.39571e-06	8.86025e-05	1653	NA	rs570949985;rs138173864;rs546269542	27;10;9	0
cg12056857	12	100593408	0.28347	0.0601199	1.328 (1.18-1.494)	2.41626e-06	8.91353e-05	1653	ACTR6	rs560730414;rs186126331;rs546370799	27;19;12	0
cg23518452	19	56982477	-0.275546	0.0584474	0.759 (0.677-0.851)	2.42394e-06	8.9334e-05	1653	ZNF667	rs530481650;rs550163912	2;1	0
cg21936145	14	68824929	0.198084	0.042021	1.219 (1.123-1.324)	2.42994e-06	8.94892e-05	1653	RAD51B	NA	NA	0
cg08066417	16	66413098	-0.165098	0.0350238	0.848 (0.792-0.908)	2.43057e-06	8.95055e-05	1653	CDH5	rs573167902;rs542100202	1;36	0
cg21784859	4	4131182	-0.29427	0.0624567	0.745 (0.659-0.842)	2.45788e-06	9.02102e-05	1653	NA	rs73084935;rs182344807;rs532560223	0;11;12	0
cg01820779	9	582119	0.252006	0.0535185	1.287 (1.158-1.429)	2.49237e-06	9.10968e-05	1653	KANK1	rs189774001;rs115518103	26;48	0
cg11982252	22	21350285	-0.448472	0.0952893	0.639 (0.53-0.77)	2.52095e-06	9.18288e-05	1653	LZTR1	rs376248685;rs534259664;rs139080986;rs199765826	51;31;2;1	0
cg04435241	20	2442475	-0.27297	0.0580149	0.761 (0.679-0.853)	2.53662e-06	9.2229e-05	1653	SNRPB	rs540630596;rs552810222;rs199964447	0;1;4	0
cg12001723	19	38188176	-0.215757	0.0458849	0.806 (0.737-0.882)	2.57452e-06	9.31942e-05	1653	ZNF607	NA	NA	0
cg07970325	6	106497542	0.291174	0.0619449	1.338 (1.185-1.511)	2.59471e-06	9.37066e-05	1653	NA	rs35516202	2	0
cg05615966	20	24665705	0.263034	0.0559684	1.301 (1.166-1.452)	2.60571e-06	9.39853e-05	1653	NA	rs559261183	50	0
cg00782811	6	46293734	0.251982	0.0536223	1.287 (1.158-1.429)	2.61177e-06	9.41385e-05	1653	RCAN2	rs530284590;rs548711486	8;18	0
cg08956865	8	92607188	-0.28493	0.0606386	0.752 (0.668-0.847)	2.61671e-06	9.42634e-05	1653	NA	NA	NA	0
cg14377693	6	107090706	-0.285791	0.0608384	0.751 (0.667-0.847)	2.63309e-06	9.46773e-05	1653	QRSL1	rs374812098;rs187847835;rs566236908;rs538310211	1;9;27;28	0
cg13480898	19	10195914	0.269422	0.0573653	1.309 (1.17-1.465)	2.64524e-06	9.49838e-05	1653	C19orf66	NA	NA	0
cg00580089	8	11355562	0.33164	0.070644	1.393 (1.213-1.6)	2.6723e-06	9.56647e-05	1653	BLK	rs187175228	26	0
cg11252372	13	52692862	0.192592	0.0410271	1.212 (1.119-1.314)	2.67573e-06	9.57508e-05	1653	NEK5	rs73500159	41	0
cg20909752	15	72524565	-0.20703	0.0441034	0.813 (0.746-0.886)	2.6765e-06	9.57702e-05	1653	PKM	rs539899953	23	0
cg04436877	1	172466457	0.259963	0.0553949	1.297 (1.163-1.446)	2.69356e-06	9.61983e-05	1653	NA	rs537089554	2	0
cg21303039	2	149793681	0.251326	0.0535567	1.286 (1.158-1.428)	2.69618e-06	9.62639e-05	1653	KIF5C	rs576768379	1	0
cg12688240	12	7940852	0.214412	0.0456964	1.239 (1.133-1.355)	2.70411e-06	9.64627e-05	1653	NANOG	NA	NA	0
cg01855013	16	31489209	0.279126	0.0595195	1.322 (1.176-1.486)	2.73665e-06	9.72759e-05	1653	TGFB1I1	rs551008742	28	0
cg07470763	18	42494328	0.261412	0.0557575	1.299 (1.164-1.449)	2.75396e-06	9.77076e-05	1653	SETBP1	NA	NA	0
cg14825729	4	147866863	0.292263	0.0623806	1.339 (1.185-1.514)	2.79754e-06	9.87904e-05	1653	TTC29	rs553809885	44	0
cg26325430	13	33639059	0.292871	0.0625464	1.34 (1.186-1.515)	2.83459e-06	9.97071e-05	1653	KL	rs546909599;rs565230459;rs187538688;rs142305306	0;1;26;33	0
cg23508438	16	3306608	0.322288	0.0688472	1.38 (1.206-1.58)	2.85194e-06	0.000100135	1653	MEFV	rs199796428;rs563233077	23;40	0
cg12751154	3	33017572	0.210239	0.0449166	1.234 (1.13-1.348)	2.85958e-06	0.000100323	1653	NA	rs115812529	27	0
cg10821050	7	155603913	-0.23954	0.0511792	0.787 (0.712-0.87)	2.86291e-06	0.000100405	1653	SHH	rs567165772	34	0
cg14260162	9	35957226	-0.304731	0.0651092	0.737 (0.649-0.838)	2.86436e-06	0.000100441	1653	OR2S2	rs369134349;rs146294075	22;8	0
cg24488281	2	145278106	-0.131089	0.0280096	0.877 (0.83-0.927)	2.86681e-06	0.000100501	1653	ZEB2-AS1	rs145608104;rs78108623	22;28	0
cg27293155	2	38044012	0.197168	0.0421691	1.218 (1.121-1.323)	2.93029e-06	0.000102058	1653	NA	rs549573559;rs568190059;rs535442062;rs182505647;rs113866829;rs573183277	0;2;10;27;33;51	0
cg25790365	15	50549957	0.269339	0.0576052	1.309 (1.169-1.466)	2.93087e-06	0.000102073	1653	HDC	rs191191100;rs183790440	1;18	0
cg01633909	20	23670963	0.214598	0.045918	1.239 (1.133-1.356)	2.96105e-06	0.000102809	1653	CST4	rs544986441;rs559302199;rs181316991;rs544574223;rs186436915	35;29;16;6;2	0
cg27038120	9	118430468	-0.326675	0.0699087	0.721 (0.629-0.827)	2.97009e-06	0.00010303	1653	NA	rs148427310;rs539277139	23;11	0
cg26976835	6	15206684	-0.151864	0.0325023	0.859 (0.806-0.916)	2.97681e-06	0.000103193	1653	NA	rs182988027;rs111973663	41;40	0
cg21530210	19	44435899	-0.178902	0.038333	0.836 (0.776-0.901)	3.05563e-06	0.000105104	1653	NA	NA	NA	0
cg15455979	11	119473908	-0.242823	0.0520414	0.784 (0.708-0.869)	3.07176e-06	0.000105493	1653	NA	NA	NA	0
cg03535610	21	39832552	0.201525	0.0431919	1.223 (1.124-1.331)	3.07405e-06	0.000105548	1653	ERG	rs182690952;rs550338377	1;14	0
cg10258931	2	203639072	-0.304328	0.0652334	0.738 (0.649-0.838)	3.08278e-06	0.000105759	1653	ICA1L	rs78602741	4	0
cg09802688	1	209942066	0.181668	0.0389496	1.199 (1.111-1.294)	3.09836e-06	0.000106134	1653	TRAF3IP3	rs552263312;rs545413984	0;8	0
cg14461099	1	55030151	0.124834	0.0267722	1.133 (1.075-1.194)	3.11891e-06	0.000106627	1653	ACOT11	rs186060838;rs567643244;rs536207244	13;2;1	0
cg14842030	16	57287333	-0.247695	0.0531219	0.781 (0.703-0.866)	3.11984e-06	0.00010665	1653	ARL2BP	rs14980;rs567787437;rs538052058;rs181449906	0;34;36;45	0
cg22241177	10	60807982	-0.181165	0.0388617	0.834 (0.773-0.9)	3.13456e-06	0.000107003	1653	NA	rs180736857;rs559199472;rs574616648	22;11;2	0
cg02646643	3	184026751	-0.205538	0.0440906	0.814 (0.747-0.888)	3.13586e-06	0.000107034	1653	PSMD2	rs6845;rs1049448	50;30	0
cg15842894	3	194500070	0.270795	0.0581083	1.311 (1.17-1.469)	3.15925e-06	0.000107594	1653	LOC100507391	rs561768452;rs528949610;rs116708218	0;17;19	0
cg12110929	2	130985658	-0.335547	0.0720061	0.715 (0.621-0.823)	3.16249e-06	0.000107671	1653	NA	rs191139659;rs536702670;rs183350258;rs79050433	30;24;16;2	0
cg13659542	2	31044986	0.180707	0.0387847	1.198 (1.11-1.293)	3.17392e-06	0.000107944	1653	NA	NA	NA	0
cg13065008	11	12140441	0.347115	0.0745044	1.415 (1.223-1.637)	3.1777e-06	0.000108034	1653	MICAL2	rs16910540;rs142032309;rs187879550;rs61875171	19;28;47;48	0
cg05872891	9	73042765	0.239941	0.0515229	1.271 (1.149-1.406)	3.20902e-06	0.000108781	1653	NA	rs534895070	1	0
cg16637899	19	15159361	-0.249813	0.0536619	0.779 (0.701-0.865)	3.23502e-06	0.000109399	1653	CASP14	rs534826186;rs146021406	1;19	0
cg22710926	5	149243669	0.310674	0.066739	1.364 (1.197-1.555)	3.23877e-06	0.000109488	1653	PDE6A	NA	NA	0
cg01628879	9	69002141	-0.306084	0.0657533	0.736 (0.647-0.838)	3.23919e-06	0.000109498	1653	NA	rs79311184;rs554561821;rs80152045	22;20;5	0
cg26557908	3	66712182	0.197561	0.0424507	1.218 (1.121-1.324)	3.25736e-06	0.000109929	1653	NA	NA	NA	0
cg25763292	10	115442231	0.290011	0.0623289	1.336 (1.183-1.51)	3.27287e-06	0.000110296	1653	CASP7	rs535238387	39	0
cg12665724	11	43364829	-0.251634	0.0541114	0.778 (0.699-0.865)	3.31459e-06	0.000111281	1653	API5	rs548447757;rs564214255;rs72898985;rs549805815	0;1;14;41	0
cg01000422	16	47677874	0.228105	0.049057	1.256 (1.141-1.383)	3.32266e-06	0.000111471	1653	PHKB	rs532492599;rs552604228	35;50	0
cg23207011	1	96884428	-0.19121	0.0411232	0.826 (0.762-0.895)	3.32446e-06	0.000111514	1653	NA	rs145440761;rs572065745;rs534815782	1;29;45	0
cg18350524	12	93835624	0.363336	0.0781481	1.438 (1.234-1.676)	3.33026e-06	0.00011165	1653	UBE2N	rs145847101;rs536621947	29;37	0
cg09055202	14	61944806	0.421474	0.0906825	1.524 (1.276-1.821)	3.35499e-06	0.000112232	1653	PRKCH	rs542566569	11	0
cg03877142	8	11113648	-0.26691	0.0574343	0.766 (0.684-0.857)	3.36439e-06	0.000112453	1653	NA	rs184761906;rs141171273	0;1	0
cg04667820	2	64218766	-0.196718	0.0423419	0.821 (0.756-0.893)	3.38518e-06	0.00011294	1653	VPS54	rs561057747;rs190567667;rs372506185;rs113202804;rs574632707	3;7;18;19;46	0
cg04327001	18	67729695	0.263369	0.0566961	1.301 (1.164-1.454)	3.39637e-06	0.000113202	1653	RTTN	rs575762299;rs539490255;rs116453200	35;27;2	0
cg16645584	1	59247487	-0.463659	0.0998515	0.629 (0.517-0.765)	3.42584e-06	0.000113891	1653	JUN	NA	NA	0
cg12344893	14	75920168	0.287704	0.0619612	1.333 (1.181-1.506)	3.42899e-06	0.000113964	1653	JDP2	rs181500072;rs550824986;rs185475586	11;12;27	0
cg27133230	20	43941404	-0.123449	0.0266118	0.884 (0.839-0.931)	3.50305e-06	0.000115687	1653	RBPJL	rs528478609	11	0
cg10462970	3	129390100	-0.278902	0.0601324	0.757 (0.672-0.851)	3.51563e-06	0.000115979	1653	TMCC1	rs146152644;rs116370318;rs138991323	10;4;2	0
cg20877507	13	50464614	-0.26413	0.0569594	0.768 (0.687-0.859)	3.53233e-06	0.000116365	1653	LOC220429	rs12876820	10	0
cg01490296	10	13205619	-0.160405	0.0345986	0.852 (0.796-0.912)	3.54923e-06	0.000116756	1653	MCM10	rs538988552	22	0
cg19620383	15	60860767	0.351573	0.0758502	1.421 (1.225-1.649)	3.56771e-06	0.000117182	1653	RORA	rs540510945;rs565484407	0;10	0
cg20141108	1	165907859	0.216394	0.0466954	1.242 (1.133-1.361)	3.5838e-06	0.000117553	1653	NA	rs530098963;rs182955323;rs374231226	37;9;2	0
cg13046801	6	146863357	-0.28519	0.0615412	0.752 (0.666-0.848)	3.58443e-06	0.000117568	1653	RAB32	rs550230768	1	0
cg24813733	20	24676301	0.364962	0.0787856	1.44 (1.234-1.681)	3.61559e-06	0.000118284	1653	NA	rs555213064;rs571992979	3;17	0
cg26561082	10	410363	0.206818	0.0446539	1.23 (1.127-1.342)	3.62881e-06	0.000118588	1653	DIP2C	rs138357860;rs141198571	23;43	0
cg10022349	14	75041541	0.253895	0.0548298	1.289 (1.158-1.435)	3.6461e-06	0.000118985	1653	LTBP2	rs548045551;rs571102747;rs113162660;rs540013417	44;37;6;2	0
cg17181325	17	1613831	0.284947	0.0615431	1.33 (1.179-1.5)	3.65579e-06	0.000119206	1653	TLCD2	rs571228524;rs537012089	33;14	0
cg07231582	10	127946467	-0.221558	0.0478543	0.801 (0.73-0.88)	3.65949e-06	0.000119291	1653	ADAM12	rs139166988;rs145293892	21;45	0
cg08302468	15	52124764	-0.20373	0.0440054	0.816 (0.748-0.889)	3.66253e-06	0.000119361	1653	TMOD3	rs537954108;rs76801203;rs569451424	1;10;40	0
cg08264163	5	142615099	0.269246	0.0581674	1.309 (1.168-1.467)	3.67765e-06	0.000119707	1653	NA	rs550534990;rs570602221	48;29	0
cg07169357	2	191327289	0.161221	0.0348355	1.175 (1.097-1.258)	3.69082e-06	0.000120007	1653	MFSD6	rs546414273	41	0
cg22427208	12	128073115	0.155932	0.0336945	1.169 (1.094-1.249)	3.69523e-06	0.000120108	1653	NA	rs188755060	5	0
cg06619346	20	1822386	0.324524	0.07015	1.383 (1.206-1.587)	3.72541e-06	0.000120796	1653	NA	rs56020945;rs59014889;rs527786630	51;46;13	0
cg16456980	11	70714131	0.175025	0.0378458	1.191 (1.106-1.283)	3.75138e-06	0.000121387	1653	SHANK2	rs565600852	1	0
cg04765078	22	23165064	0.391162	0.0845874	1.479 (1.253-1.745)	3.75763e-06	0.000121529	1653	MIR650	rs6003318;rs573590625;rs6003319;rs553075937;rs572665307;rs113761122	38;30;29;12;10;2	0
cg05746807	3	196463696	0.20585	0.0445164	1.229 (1.126-1.341)	3.76158e-06	0.000121618	1653	NA	NA	NA	0
cg20735015	1	52226376	-0.211444	0.0457294	0.809 (0.74-0.885)	3.76775e-06	0.000121759	1653	OSBPL9	rs61733665;rs142671046;rs138925482	1;12;20	0
cg26488871	12	79864601	-0.36677	0.0793416	0.693 (0.593-0.81)	3.78823e-06	0.000122223	1653	NA	rs534169756;rs554237535;rs11503486	0;14;32	0
cg08192639	13	99856927	0.410806	0.0889617	1.508 (1.267-1.795)	3.87853e-06	0.000124262	1653	UBAC2	rs563396131;rs144355505;rs530430597;rs17575181;rs190998391;rs534887696;rs546897024	0;1;2;3;4;22;43	0
cg14123364	12	11936499	0.317958	0.0688589	1.374 (1.201-1.573)	3.88322e-06	0.000124367	1653	ETV6	rs546193282;rs571185475	1;2	0
cg07711192	12	14426994	0.219878	0.0476239	1.246 (1.135-1.368)	3.8939e-06	0.000124607	1653	NA	rs538552809;rs142281412	37;15	0
cg01260688	19	58037443	-0.365141	0.0790979	0.694 (0.594-0.81)	3.90608e-06	0.000124881	1653	ZNF549	rs531850068;rs548378320	47;33	0
cg19737787	13	28492265	0.24729	0.0535709	1.281 (1.153-1.422)	3.90972e-06	0.000124963	1653	NA	rs138787981;rs562303545;rs191586403	13;26;42	0
cg22196977	2	128263013	-0.323469	0.0700755	0.724 (0.631-0.83)	3.9119e-06	0.000125011	1653	IWS1	rs576519370;rs139177686	20;1	0
cg08722616	2	242465721	-0.104077	0.0225482	0.901 (0.862-0.942)	3.91681e-06	0.000125122	1653	NA	rs561096337;rs182879189;rs544084531;rs11695564;rs148394333	0;5;6;43;51	0
cg14661028	1	145385771	-0.241728	0.0523739	0.785 (0.709-0.87)	3.92293e-06	0.000125259	1652	NA	NA	NA	0
cg21610999	17	8661909	-0.166151	0.035999	0.847 (0.789-0.909)	3.92296e-06	0.00012526	1653	SPDYE4	rs9911266	45	0
cg24168641	15	74219645	0.236075	0.0511743	1.266 (1.145-1.4)	3.96603e-06	0.000126224	1653	LOXL1	rs546795681	15	0
cg12035092	2	149633226	0.403923	0.0875681	1.498 (1.261-1.778)	3.97527e-06	0.00012643	1653	KIF5C	NA	NA	0
cg17727784	11	47211100	0.273436	0.0592836	1.314 (1.17-1.476)	3.98168e-06	0.000126573	1653	NA	rs571460965;rs537274830	2;16	0
cg13387071	6	100017449	-0.259401	0.0562439	0.772 (0.691-0.861)	3.98676e-06	0.000126687	1653	CCNC	NA	NA	0
cg05191013	13	27571808	0.277756	0.060246	1.32 (1.173-1.486)	4.01978e-06	0.000127423	1653	NA	rs76840218;rs573708100;rs10507374	17;4;3	0
cg13213596	17	72879892	0.280293	0.0608082	1.324 (1.175-1.491)	4.0372e-06	0.00012781	1653	FADS6	rs534043004	47	0
cg15468045	2	66672299	-0.161722	0.0350869	0.851 (0.794-0.911)	4.04255e-06	0.000127929	1653	MEIS1	NA	NA	0
cg05231834	19	53073285	0.339241	0.0736082	1.404 (1.215-1.622)	4.05111e-06	0.000128119	1653	ZNF701	rs370395489;rs8110577	45;18	0
cg11459094	1	203264923	0.360623	0.0782563	1.434 (1.23-1.672)	4.06096e-06	0.000128338	1653	NA	rs528026694;rs547765709;rs567698721;rs536253818	13;14;49;51	0
cg14162627	9	99963165	-0.179352	0.0389244	0.836 (0.774-0.902)	4.07158e-06	0.000128574	1653	ZNF322B	rs577607387	2	0
cg15896056	6	144187583	-0.327281	0.0710492	0.721 (0.627-0.829)	4.09708e-06	0.000129139	1653	C6orf94	NA	NA	0
cg22980722	21	45719818	0.511187	0.111002	1.667 (1.341-2.072)	4.12048e-06	0.000129656	1653	PFKL	NA	NA	0
cg11296937	11	64084966	0.269695	0.0585824	1.31 (1.168-1.469)	4.15058e-06	0.000130321	1653	PRDX5	rs574861213;rs200361095;rs41294430;rs577224688	3;32;40;44	0
cg17944885	19	12225735	0.146631	0.0318509	1.158 (1.088-1.233)	4.1509e-06	0.000130328	1653	NA	rs181362701;rs140659176;rs531939419;rs538739021	32;23;22;1	0
cg22854836	7	100844414	0.208414	0.0452893	1.232 (1.127-1.346)	4.18766e-06	0.000131137	1653	MOGAT3	rs186873967;rs541222985	40;6	0
cg15095344	22	51019923	0.290468	0.0631271	1.337 (1.181-1.513)	4.19837e-06	0.000131373	1653	CHKB-CPT1B	rs541050089;rs200220080	14;11	0
cg27584139	14	71648534	0.272376	0.0592038	1.313 (1.169-1.475)	4.21179e-06	0.000131668	1653	NA	rs559014331	12	0
cg16146806	1	6530205	0.378354	0.0822431	1.46 (1.243-1.715)	4.21609e-06	0.000131762	1653	PLEKHG5	rs3007421;rs548502311	18;12	0
cg06888084	11	92681531	-0.157315	0.034197	0.854 (0.799-0.914)	4.21936e-06	0.000131834	1653	NA	rs536842445;rs377084889;rs573464714	48;20;1	0
cg27425853	1	165864037	0.257126	0.0558943	1.293 (1.159-1.443)	4.22036e-06	0.000131856	1653	UCK2	rs190197548;rs149527371	0;24	0
cg01935813	2	62238115	0.294095	0.0639309	1.342 (1.184-1.521)	4.22093e-06	0.000131868	1653	COMMD1	rs576135896	1	0
cg05305355	16	54083827	0.264805	0.0575748	1.303 (1.164-1.459)	4.23857e-06	0.000132255	1653	FTO	rs566974105;rs149523934	1;30	0
cg20401555	8	123809497	0.177412	0.0385797	1.194 (1.107-1.288)	4.25404e-06	0.000132594	1653	ZHX2	NA	NA	0
cg20863821	1	236107209	0.330506	0.071876	1.392 (1.209-1.602)	4.25991e-06	0.000132722	1653	NA	rs529666655	8	0
cg07173655	13	26021754	-0.2562	0.0557189	0.774 (0.694-0.863)	4.26412e-06	0.000132814	1653	ATP8A2	rs188986652;rs570528285	24;1	0
cg06656458	2	202275426	-0.172365	0.0375012	0.842 (0.782-0.906)	4.30131e-06	0.000133627	1653	TRAK2	rs550135648	33	0
cg01647346	4	184313571	0.328339	0.0714403	1.389 (1.207-1.597)	4.30702e-06	0.000133751	1653	NA	rs577027092	1	0
cg10962937	1	224686550	0.265468	0.0577615	1.304 (1.164-1.46)	4.30809e-06	0.000133775	1653	NA	rs56081029	32	0
cg21047465	15	67548593	0.271186	0.0590062	1.312 (1.168-1.472)	4.30916e-06	0.000133798	1653	AAGAB	rs142750425;rs112050984;rs145078192	39;26;8	0
cg04898939	16	30347333	0.245105	0.0533335	1.278 (1.151-1.419)	4.31299e-06	0.000133881	1653	LOC595101	rs560819496;rs139724951;rs529557630	1;4;40	0
cg10914859	9	91605136	0.244358	0.0531852	1.277 (1.15-1.417)	4.33846e-06	0.000134436	1653	C9orf47	NA	NA	0
cg05790002	16	82033681	-0.148316	0.032286	0.862 (0.809-0.918)	4.3522e-06	0.000134735	1653	SDR42E1	rs80065483;rs572676726;rs542985854	45;44;1	0
cg22730137	14	92948109	0.133773	0.0291232	1.143 (1.08-1.21)	4.3618e-06	0.000134944	1653	SLC24A4	NA	NA	0
cg12378285	2	136808729	0.194676	0.0424009	1.215 (1.118-1.32)	4.40467e-06	0.000135874	1653	NA	NA	NA	0
cg00701514	16	1183462	0.472835	0.102994	1.605 (1.311-1.963)	4.41351e-06	0.000136066	1653	NA	rs188695952;rs115441122;rs181177628;rs187081231;rs532165856	8;13;18;22;31	0
cg09281364	19	50936093	0.250804	0.0546417	1.285 (1.155-1.43)	4.43299e-06	0.000136487	1653	MYBPC2	rs534992699;rs553374045;rs571667701;rs138033285	49;38;8;2	0
cg14930065	8	37672607	0.210099	0.0457762	1.234 (1.128-1.35)	4.43894e-06	0.000136616	1653	GPR124	rs573714834;rs543947789	1;46	0
cg08818087	1	44267204	0.21598	0.0470597	1.241 (1.132-1.361)	4.44334e-06	0.000136711	1653	ST3GAL3	rs542339427;rs144278315	0;30	0
cg25976340	11	18611549	0.335511	0.0731093	1.399 (1.212-1.614)	4.45017e-06	0.000136858	1653	UEVLD	NA	NA	0
cg15411280	6	84747508	-0.213398	0.0465138	0.808 (0.737-0.885)	4.47869e-06	0.000137474	1653	MRAP2	rs148658055;rs113076410;rs142150060;rs557544309;rs112777618	48;19;18;3;2	0
cg27275023	3	107676222	0.198811	0.0433544	1.22 (1.121-1.328)	4.52413e-06	0.000138452	1653	NA	rs567963602;rs537055999;rs556743035	41;25;13	0
cg19760072	3	42699933	-0.443734	0.0968147	0.642 (0.531-0.776)	4.57635e-06	0.000139573	1653	ZBTB47	NA	NA	0
cg27218041	1	59953216	0.192666	0.0420384	1.212 (1.117-1.317)	4.58149e-06	0.000139683	1653	FGGY	rs615079;rs11207460;rs149549410	46;39;1	0
cg18328494	4	15725705	0.303051	0.0661245	1.354 (1.189-1.541)	4.58282e-06	0.000139711	1653	BST1	rs146986742;rs75299972;rs138003863;rs143578040	29;28;24;19	0
cg14903832	2	198318098	0.574994	0.125476	1.777 (1.39-2.273)	4.59475e-06	0.000139966	1653	COQ10B	rs551968165	49	0
cg25187967	11	77024606	-0.178939	0.0390593	0.836 (0.775-0.903)	4.62269e-06	0.000140564	1653	NA	rs538434001;rs561822143	13;32	0
cg22775635	6	6851367	0.278303	0.0607515	1.321 (1.173-1.488)	4.62748e-06	0.000140666	1653	NA	rs143504932	39	0
cg25546136	1	145118763	0.214418	0.0468127	1.239 (1.131-1.358)	4.64248e-06	0.000140986	1653	NBPF20	rs587717062	0	0
cg26304038	11	64514159	0.329737	0.0719919	1.391 (1.208-1.601)	4.64548e-06	0.00014105	1653	RASGRP2	rs147307168;rs200118962	16;1	0
cg13801687	2	27426245	0.331752	0.0724406	1.393 (1.209-1.606)	4.65781e-06	0.000141313	1653	SLC5A6	rs367991084;rs200000452;rs371761669;rs144279157	1;11;16;32	0
cg05054278	3	5211599	0.12651	0.0276267	1.135 (1.075-1.198)	4.66621e-06	0.000141492	1653	ARL8B	rs567416993	49	1.17093e-06
cg27177006	17	26635378	-0.16027	0.035002	0.852 (0.795-0.912)	4.67463e-06	0.000141671	1653	FLJ40504	rs192368357	23	0
cg12525182	23	64806828	0.342322	0.0747634	1.408 (1.216-1.63)	4.67796e-06	0.000141742	1653	NA	NA	NA	0
cg09309024	16	29837267	0.346023	0.0756009	1.413 (1.219-1.639)	4.71773e-06	0.000142588	1653	MVP	rs190956527	9	0
cg06764475	6	57211860	-0.171773	0.0375449	0.842 (0.782-0.906)	4.75882e-06	0.000143459	1653	PRIM2	rs80011762;rs10577577;rs552756971;rs568169116;rs4715662	49;46;41;2;1	0
cg15779643	17	9806785	0.531553	0.116186	1.702 (1.355-2.137)	4.76194e-06	0.000143525	1653	RCVRN	rs116745160;rs6503269	7;22	0
cg11969334	13	46126961	-0.150085	0.0328055	0.861 (0.807-0.918)	4.76269e-06	0.000143541	1653	ERICH6B	rs189192186;rs546486552	51;1	0
cg25773790	17	57490875	0.236227	0.0516722	1.266 (1.144-1.401)	4.83922e-06	0.000145157	1653	NA	NA	NA	0
cg23328493	7	101807912	0.44075	0.0964219	1.554 (1.286-1.877)	4.85261e-06	0.000145439	1653	CUX1	NA	NA	0
cg01504018	17	63773195	-0.220346	0.0482103	0.802 (0.73-0.882)	4.86532e-06	0.000145706	1653	CEP112	rs531322398;rs189669957;rs564077284;rs181324563	37;18;3;1	0
cg10206370	7	65339140	0.191759	0.041962	1.211 (1.116-1.315)	4.88147e-06	0.000146046	1653	VKORC1L1	rs146707297;rs548311665;rs370177728;rs372603714	6;17;20;43	0
cg17808866	6	503857	0.259587	0.0568128	1.296 (1.16-1.449)	4.89659e-06	0.000146364	1653	EXOC2	rs550421315;rs142704932;rs71550011	31;20;8	0
cg03553824	7	152074404	-0.222589	0.0487177	0.8 (0.728-0.881)	4.9014e-06	0.000146465	1653	KMT2C	rs527653402;rs4416748;rs4305808	47;44;9	0
cg19438583	5	1585122	-0.313999	0.0687259	0.731 (0.638-0.836)	4.90389e-06	0.000146517	1653	SDHAP3	rs530755912;rs552063825	2;1	0
cg07464217	20	57583263	0.314157	0.0687646	1.369 (1.196-1.567)	4.9104e-06	0.000146653	1653	CTSZ	rs532086705;rs540660724	7;2	0
cg25500027	1	22145516	0.222818	0.0487861	1.25 (1.136-1.375)	4.94162e-06	0.000147308	1653	LDLRAD2	NA	NA	0
cg17826006	8	1955196	0.207796	0.0454974	1.231 (1.126-1.346)	4.94291e-06	0.000147335	1652	NA	rs367703613;rs560289807;rs574792100;rs543736271	0;31;50;51	0
cg04058821	5	95678409	0.345133	0.0755709	1.412 (1.218-1.638)	4.94714e-06	0.000147423	1653	LOC101929710	NA	NA	0
cg23235989	2	79428894	-0.209931	0.04597	0.811 (0.741-0.887)	4.95479e-06	0.000147583	1653	NA	rs562379115	10	0
cg23353945	11	33718369	0.333489	0.0730397	1.396 (1.21-1.611)	4.97474e-06	0.000148001	1653	NA	rs78811455;rs564318018	39;1	0
cg27258878	8	30407398	-0.239348	0.0524222	0.787 (0.71-0.872)	4.97628e-06	0.000148033	1653	RBPMS	rs112426208;rs184561571	50;11	0
cg24394152	11	72927298	0.299039	0.0655068	1.349 (1.186-1.533)	4.99488e-06	0.000148421	1653	NA	rs565760636;rs575188408	0;48	0
cg16663984	15	34341653	-0.133936	0.0293421	0.875 (0.826-0.926)	5.00332e-06	0.000148598	1653	CHRM5	rs117661152;rs527660730	1;22	0
cg10451977	15	45507901	-0.244632	0.0535991	0.783 (0.705-0.87)	5.01648e-06	0.000148872	1653	NA	rs79517320;rs186755271	13;12	0
cg12567282	8	124413003	-0.339992	0.0745109	0.712 (0.615-0.824)	5.0431e-06	0.000149426	1653	NA	NA	NA	0
cg27342294	20	34570157	0.290462	0.0636731	1.337 (1.18-1.515)	5.07222e-06	0.000150032	1653	CNBD2	rs189070728;rs532322869	43;1	0
cg03985140	12	7183010	0.295631	0.0648101	1.344 (1.184-1.526)	5.07891e-06	0.000150171	1653	NA	NA	NA	0
cg22497907	6	32906734	0.471921	0.1035	1.603 (1.309-1.964)	5.12394e-06	0.000151105	1653	HLA-DMB	rs149133962	27	0
cg01790269	20	23969832	-0.402298	0.0882353	0.669 (0.563-0.795)	5.13065e-06	0.000151244	1653	GGTLC1	rs180799425	32	0
cg09057405	14	24820950	0.174562	0.038294	1.191 (1.105-1.284)	5.15277e-06	0.000151702	1653	NA	NA	NA	0
cg26380686	20	42166996	0.346934	0.0761252	1.415 (1.219-1.642)	5.17868e-06	0.000152237	1653	L3MBTL1	rs112915860;rs187202641;rs538659369	0;34;44	0
cg11416080	11	129706916	-0.275775	0.0605156	0.759 (0.674-0.855)	5.18687e-06	0.000152406	1653	TMEM45B	rs566844224;rs532337578;rs552163341	11;26;37	0
cg05465443	3	51697263	-0.185361	0.0406794	0.831 (0.767-0.9)	5.1979e-06	0.000152634	1653	RAD54L2	rs201029764;rs540287277;rs147060372;rs144077113	21;22;28;29	0
cg17866373	1	228651353	-0.25666	0.056337	0.774 (0.693-0.864)	5.21862e-06	0.000153061	1653	NA	rs189619513;rs538125028	1;23	0
cg26925669	17	37911329	-0.302525	0.0664046	0.739 (0.649-0.842)	5.21921e-06	0.000153073	1653	NA	NA	NA	0
cg06976909	11	72476918	-0.226967	0.0498265	0.797 (0.723-0.879)	5.23515e-06	0.000153402	1653	STARD10	NA	NA	0
cg09036478	10	27635948	-0.320252	0.0703227	0.726 (0.632-0.833)	5.26288e-06	0.000153972	1653	NA	rs552416642;rs139459593	33;20	0
cg08564625	8	134263111	0.261344	0.0573899	1.299 (1.161-1.453)	5.26776e-06	0.000154072	1653	NDRG1	rs537977884;rs556631923	34;2	0
cg12257439	2	97360893	0.339423	0.0745408	1.404 (1.213-1.625)	5.2756e-06	0.000154233	1653	FER1L5	NA	NA	0
cg07851057	5	70751686	0.443474	0.097408	1.558 (1.287-1.886)	5.2951e-06	0.000154634	1653	BDP1	rs374473118;rs576382750	17;39	0
cg21295222	1	10712421	-0.444204	0.0975867	0.641 (0.53-0.777)	5.31668e-06	0.000155076	1653	CASZ1	rs115440686;rs549466835;rs10157038	16;31;44	0
cg08553913	17	37028977	0.32843	0.0721629	1.389 (1.206-1.6)	5.33346e-06	0.00015542	1653	LASP1	rs150738696	29	0
cg26872564	23	152086636	0.201343	0.0442404	1.223 (1.121-1.334)	5.33636e-06	0.000155479	1653	ZNF185	NA	NA	0
cg01452189	16	25189426	0.240354	0.0528197	1.272 (1.147-1.41)	5.35307e-06	0.000155821	1653	LCMT1	rs143770605;rs191484931;rs577376584	8;29;31	0
cg24096925	19	53466414	0.326736	0.0718041	1.386 (1.204-1.596)	5.35507e-06	0.000155862	1653	ZNF816A	rs187857443	12	0
cg18812368	4	32271164	-0.371046	0.081558	0.69 (0.588-0.81)	5.37787e-06	0.000156328	1653	NA	rs190054186;rs559777842	0;2	0
cg05554494	16	3306685	0.213124	0.0468509	1.238 (1.129-1.357)	5.39023e-06	0.00015658	1653	MEFV	rs188817230	31	0
cg07846978	5	150857981	0.231981	0.0510012	1.261 (1.141-1.394)	5.4021e-06	0.000156822	1653	SLC36A1	rs544240068	10	0
cg00859739	20	60697463	-0.326743	0.0718449	0.721 (0.627-0.83)	5.41851e-06	0.000157157	1653	LSM14B	rs142458604	19	0
cg19082218	2	8815947	0.300526	0.0660899	1.351 (1.186-1.537)	5.43569e-06	0.000157507	1653	ID2-AS1	rs182198315;rs546941009	10;1	0
cg08683088	6	11007465	-0.155603	0.0342318	0.856 (0.8-0.915)	5.47872e-06	0.000158382	1653	ELOVL2	rs551145451	19	0
cg09430827	10	6139040	-0.330198	0.0726751	0.719 (0.623-0.829)	5.53344e-06	0.000159491	1653	RBM17	rs115013140	7	0
cg15176678	19	10230499	-0.485728	0.106907	0.615 (0.499-0.759)	5.53421e-06	0.000159507	1653	EIF3G	rs541725010;rs200361874;rs199657181;rs542063781;rs111962472	7;32;43;46;51	0
cg13152694	16	15675523	0.289373	0.0637044	1.336 (1.179-1.513)	5.56076e-06	0.000160044	1653	C16orf45	rs573646330;rs8049274;rs555711229	50;20;1	0
cg20791087	6	13340571	0.175268	0.0385954	1.192 (1.105-1.285)	5.59456e-06	0.000160727	1653	NA	NA	NA	0
cg20887444	3	18003166	0.11127	0.0245136	1.118 (1.065-1.173)	5.64938e-06	0.000161832	1653	LOC339862	rs187871574;rs76400283;rs372489087;rs537365849;rs543098781	0;15;22;40;43	0
cg04476874	19	345778	0.310495	0.0684046	1.364 (1.193-1.56)	5.64962e-06	0.000161837	1653	MIER2	rs553135715	10	0
cg19987425	13	19240017	-0.370773	0.0817006	0.69 (0.588-0.81)	5.67397e-06	0.000162326	1653	NA	rs114454414	13	0
cg02518354	12	21602526	-0.226025	0.0498235	0.798 (0.723-0.88)	5.71912e-06	0.000163233	1653	PYROXD1	rs149739786;rs562425663;rs145733210;rs531545980;rs140460108	0;12;33;49;50	0
cg27030540	19	41754975	0.320963	0.0707621	1.378 (1.2-1.584)	5.7384e-06	0.000163619	1653	AXL	rs555748535	0	0
cg23303108	8	23083578	0.241652	0.0532885	1.273 (1.147-1.414)	5.76614e-06	0.000164175	1653	TNFRSF10A	rs13255394;rs563795760;rs531048910	34;11;10	0
cg18057710	1	197705078	-0.238687	0.0526453	0.788 (0.71-0.873)	5.79139e-06	0.000164679	1653	DENND1B	NA	NA	0
cg08839272	3	42730382	0.245546	0.0541615	1.278 (1.15-1.421)	5.79898e-06	0.000164831	1653	KBTBD5	rs146591101;rs145033040;rs375270697;rs557028600	9;24;34;36	0
cg23964316	15	51358874	0.326563	0.0720418	1.386 (1.204-1.596)	5.81613e-06	0.000165173	1653	TNFAIP8L3	rs546613698;rs568365323	0;9	0
cg03008165	11	77024667	-0.220328	0.0486062	0.802 (0.729-0.882)	5.81743e-06	0.000165199	1653	NA	rs538106042;rs191321397;rs112029545	7;33;34	0
cg24596526	4	144926705	-0.249103	0.0549616	0.779 (0.7-0.868)	5.83448e-06	0.000165539	1653	GYPB	rs5011364;rs80176289;rs77500039;rs74754633	16;8;7;1	0
cg22131612	6	20669947	0.139033	0.0306788	1.149 (1.082-1.22)	5.84554e-06	0.00016576	1653	CDKAL1	NA	NA	0
cg14023999	15	90543224	0.201656	0.0444973	1.223 (1.121-1.335)	5.84656e-06	0.00016578	1653	NA	rs539737140;rs551369836	12;36	0
cg26795730	1	206223719	0.302306	0.0667092	1.353 (1.187-1.542)	5.85121e-06	0.000165873	1653	AVPR1B	rs568307823;rs537039454	23;17	0
cg01101459	1	234871477	0.196864	0.0434457	1.218 (1.118-1.326)	5.86342e-06	0.000166116	1653	NA	rs561661382	3	0
cg00752047	12	110785080	-0.211515	0.0466809	0.809 (0.739-0.887)	5.86847e-06	0.000166216	1653	ATP2A2	rs147246532	23	0
cg17678844	7	134902960	0.234791	0.0518201	1.265 (1.143-1.4)	5.87337e-06	0.000166314	1653	NA	rs182287445;rs545492912;rs559099289	43;14;1	0
cg07846565	15	43893673	-0.168534	0.0371968	0.845 (0.785-0.909)	5.87412e-06	0.000166329	1653	RNU6-28P	rs77493867;rs143487165;rs201633242;rs530174282	0;20;29;51	0
cg02768480	17	53810321	0.274486	0.0605848	1.316 (1.169-1.482)	5.88155e-06	0.000166477	1653	TMEM100	rs188045891;rs192271921	0;5	0
cg14784813	8	37446921	0.235973	0.0520869	1.266 (1.143-1.402)	5.88799e-06	0.000166605	1653	NA	rs149273722;rs181041946;rs185165810;rs144313226	37;36;16;2	0
cg16734637	3	71100200	-0.189762	0.0418876	0.827 (0.762-0.898)	5.8911e-06	0.000166667	1653	FOXP1	rs542375409;rs560754274	26;4	0
cg15835363	15	42894942	0.22526	0.0497252	1.253 (1.136-1.381)	5.8959e-06	0.000166762	1653	STARD9	rs79590158	16	0
cg03436428	1	210501140	0.315179	0.0695754	1.371 (1.196-1.571)	5.89749e-06	0.000166793	1653	HHAT	NA	NA	0
cg17511532	7	41356278	0.316599	0.0698917	1.372 (1.197-1.574)	5.90251e-06	0.000166893	1653	NA	rs564913356;rs77022157	34;2	0
cg14180777	6	13408505	0.23193	0.0512015	1.261 (1.141-1.394)	5.9051e-06	0.000166945	1653	GFOD1	rs542969972	14	0
cg19934373	21	31460538	-0.460759	0.101726	0.631 (0.517-0.77)	5.91445e-06	0.00016713	1653	NA	rs549010671;rs2832587	31;48	0
cg16051275	6	4603564	0.125009	0.0276045	1.133 (1.073-1.196)	5.93778e-06	0.000167593	1653	NA	rs535083065;rs369591472;rs575092738	1;26;43	0
cg04204557	21	46065774	-0.155099	0.034257	0.856 (0.801-0.916)	5.96777e-06	0.000168187	1653	KRTAP10-11	rs587669108;rs146801651;rs140593337	28;2;1	0
cg24905248	2	44219907	0.327388	0.0723268	1.387 (1.204-1.599)	5.99672e-06	0.00016876	1653	LRPPRC	rs554191470;rs4586678	1;30	0
cg14472551	11	33563060	0.189549	0.0418809	1.209 (1.113-1.312)	6.01372e-06	0.000169096	1653	C11orf41	rs532037682	34	0
cg15031678	16	14293298	0.319106	0.0705192	1.376 (1.198-1.58)	6.03681e-06	0.000169552	1653	MKL2	rs78177036;rs549752528	24;1	0
cg01940915	6	32154613	0.328378	0.0725773	1.389 (1.205-1.601)	6.05302e-06	0.000169872	1653	PBX2	rs147090639;rs138507194;rs372961290	1;26;38	0
cg07440476	1	153095424	-0.132153	0.0292087	0.876 (0.827-0.928)	6.05577e-06	0.000169926	1653	NA	rs561406655;rs530513005;rs74135317;rs12735128;rs148878467	47;26;17;9;1	0
cg17411709	6	53018986	0.170688	0.0377311	1.186 (1.102-1.277)	6.07388e-06	0.000170283	1653	NA	NA	NA	0
cg03009696	7	87128155	-0.164653	0.0364063	0.848 (0.79-0.911)	6.10665e-06	0.000170928	1653	NA	NA	NA	0
cg03891621	7	150419160	-0.337806	0.0746919	0.713 (0.616-0.826)	6.10667e-06	0.000170929	1653	GIMAP1	rs532155439;rs76624340;rs150218644;rs538171819	1;19;20;26	0
cg27269917	17	18853737	0.357829	0.0791383	1.43 (1.225-1.67)	6.13855e-06	0.000171555	1653	NA	rs140949416;rs539024746	0;17	0
cg07426444	15	72209354	0.181918	0.0402336	1.2 (1.109-1.298)	6.13894e-06	0.000171563	1653	MYO9A	rs562201706;rs574242421;rs78081445	13;10;2	0
cg23281018	1	944789	0.20103	0.0444713	1.223 (1.121-1.334)	6.17084e-06	0.000172189	1653	NA	rs554264605;rs372714563	42;12	0
cg03605735	16	4080745	0.159928	0.0353817	1.173 (1.095-1.258)	6.18129e-06	0.000172394	1653	ADCY9	rs111620915	12	0
cg20147290	1	154030564	0.290562	0.0642832	1.337 (1.179-1.517)	6.1831e-06	0.000172429	1652	NUP210L	NA	NA	0
cg12430027	12	46615473	0.25475	0.0563626	1.29 (1.155-1.441)	6.18828e-06	0.00017253	1653	SLC38A1	rs538349934;rs193177763	10;23	0
cg13876756	5	173360041	0.176733	0.039108	1.193 (1.105-1.288)	6.21029e-06	0.000172961	1653	CPEB4	rs573636515	16	0
cg21879241	10	43366622	0.265391	0.0587468	1.304 (1.162-1.463)	6.25614e-06	0.000173858	1653	NA	rs66695604;rs183343696	44;40	0
cg15418412	15	101406958	0.345751	0.0765357	1.413 (1.216-1.642)	6.25681e-06	0.000173871	1653	NA	rs368482493;rs183520780;rs79368088	35;25;2	0
cg17716009	2	26556397	-0.428143	0.0947772	0.652 (0.541-0.785)	6.2615e-06	0.000173962	1653	ADGRF3	NA	NA	0
cg23473850	8	29223826	0.328988	0.0728302	1.39 (1.205-1.603)	6.26664e-06	0.000174063	1653	NA	rs549443216;rs559969716;rs10108738	24;25;38	0
cg11592619	2	239067608	-0.406526	0.0900235	0.666 (0.558-0.794)	6.30839e-06	0.000174877	1653	FAM132B	rs527492499;rs548957687	5;3	0
cg09190552	16	22868623	0.222335	0.0492371	1.249 (1.134-1.376)	6.31389e-06	0.000174984	1653	HS3ST2	rs79459857;rs548127013;rs113144625	22;2;1	0
cg05572164	23	15349961	-0.191202	0.0423478	0.826 (0.76-0.897)	6.33035e-06	0.000175304	1653	PIGA	rs140606572;rs34422225	16;37	0
cg10520397	17	5138461	0.289223	0.0640654	1.335 (1.178-1.514)	6.34659e-06	0.00017562	1653	SCIMP	rs534700673	9	0
cg19982061	3	46970947	0.293224	0.0649704	1.341 (1.18-1.523)	6.38585e-06	0.000176383	1653	CCDC12	rs188389173	43	0
cg02355304	7	5536984	-0.157787	0.0349685	0.854 (0.797-0.915)	6.4141e-06	0.000176931	1653	MIR589	rs544503858;rs138023232;rs192049463	49;48;19	0
cg14558639	19	35760677	-0.247637	0.0548855	0.781 (0.701-0.869)	6.42551e-06	0.000177152	1653	USF2	NA	NA	0
cg14139311	10	81208625	0.346406	0.0767804	1.414 (1.216-1.644)	6.43282e-06	0.000177294	1653	NA	rs140713396;rs74144417;rs577803664	1;34;41	0
cg08872425	10	131231406	0.29706	0.0658624	1.346 (1.183-1.531)	6.47331e-06	0.000178077	1653	NA	rs560319177;rs140615786;rs546022260	0;17;38	0
cg24926303	22	25198355	-0.241934	0.0536437	0.785 (0.707-0.872)	6.48188e-06	0.000178243	1653	NA	rs79617455	50	0
cg10402995	1	248903325	0.233412	0.0517545	1.263 (1.141-1.398)	6.48333e-06	0.000178271	1653	LOC646627	rs538747728;rs35436147	0;47	0
cg25494723	10	5812191	0.250696	0.0556007	1.285 (1.152-1.433)	6.51728e-06	0.000178926	1653	GDI2	NA	NA	0
cg11772416	1	55438741	0.239334	0.0531051	1.27 (1.145-1.41)	6.58121e-06	0.000180158	1653	NA	rs543733320	1	0
cg05166473	16	88103629	0.210188	0.0466439	1.234 (1.126-1.352)	6.59901e-06	0.0001805	1653	BANP	rs533478044;rs551463302;rs151116044;rs530826168;rs534574445;rs567762809	51;48;44;43;36;2	0
cg07627452	13	44978069	0.352875	0.0783168	1.423 (1.221-1.659)	6.61431e-06	0.000180794	1653	NA	rs551351935	0	0
cg09471471	12	56323020	0.195809	0.0434631	1.216 (1.117-1.324)	6.63163e-06	0.000181126	1653	WIBG	rs185654186;rs562142735;rs529432695;rs544389559	50;14;2;1	0
cg23951816	10	114888137	-0.471151	0.104596	0.624 (0.509-0.766)	6.65284e-06	0.000181533	1653	TCF7L2	rs144620434;rs574207199;rs532600597	4;40;49	0
cg24166100	2	218886643	0.198874	0.044165	1.22 (1.119-1.33)	6.70083e-06	0.000182453	1653	NA	NA	NA	0
cg27071312	5	5422796	-0.189828	0.0421713	0.827 (0.761-0.898)	6.75222e-06	0.000183435	1653	KIAA0947	rs531045004	30	0
cg08033548	16	75529105	0.173265	0.0385013	1.189 (1.103-1.282)	6.78741e-06	0.000184106	1653	CHST6	rs533530908	5	0
cg23552977	14	21492433	-0.228581	0.0508007	0.796 (0.72-0.879)	6.80929e-06	0.000184523	1653	NDRG2	rs531115440;rs544858648	1;42	0
cg11640919	14	35753726	0.28148	0.0625688	1.325 (1.172-1.498)	6.83616e-06	0.000185034	1653	PSMA6	rs549043552;rs72664902	0;16	0
cg20898283	14	75920198	0.25259	0.0561527	1.287 (1.153-1.437)	6.85067e-06	0.00018531	1653	JDP2	rs56894087	23	0
cg26336348	11	130479121	-0.258605	0.0574921	0.772 (0.69-0.864)	6.85651e-06	0.000185421	1653	NA	rs537685939;rs77699274;rs150064653	45;22;2	0
cg27394127	16	14725618	-0.268146	0.0596378	0.765 (0.68-0.86)	6.91627e-06	0.000186556	1653	PARN	rs149517359	1	0
cg12113395	3	141464142	-0.13594	0.0302373	0.873 (0.823-0.926)	6.93153e-06	0.000186845	1653	RNF7	rs3184648;rs551038096	4;42	0
cg00541956	19	58455018	0.165966	0.0369238	1.181 (1.098-1.269)	6.9629e-06	0.000187438	1653	ZNF256	rs561732728	38	0
cg03437273	17	39324367	-0.304014	0.0676393	0.738 (0.646-0.842)	6.9689e-06	0.000187552	1653	KRTAP4-3	rs565394493;rs149778906;rs73985507	1;24;43	0
cg27518051	4	111401387	-0.184663	0.0410908	0.831 (0.767-0.901)	6.9889e-06	0.00018793	1653	ENPEP	rs189355986	21	0
cg00726475	5	68746259	0.244024	0.0543035	1.276 (1.148-1.42)	6.99972e-06	0.000188135	1653	NA	rs578143225;rs181992354	5;4	0
cg10174138	1	19408685	0.30762	0.0684621	1.36 (1.189-1.556)	7.01287e-06	0.000188383	1653	UBR4	rs551781066;rs542291122	5;30	0
cg23704689	12	110906840	-0.68042	0.151445	0.506 (0.376-0.681)	7.0274e-06	0.000188657	1653	GPN3	NA	NA	0
cg14093474	1	14052489	0.290859	0.0647623	1.338 (1.178-1.519)	7.08313e-06	0.000189707	1653	PRDM2	rs547147273	42	0
cg10001590	17	21729117	-0.169549	0.0377576	0.844 (0.784-0.909)	7.10657e-06	0.000190148	1653	NA	rs539121786	2	0
cg08511308	7	38886133	0.268416	0.0597808	1.308 (1.163-1.47)	7.12216e-06	0.000190441	1653	VPS41	rs368386608	0	0
cg21208157	19	49120043	-0.152997	0.0340784	0.858 (0.803-0.917)	7.13729e-06	0.000190726	1653	RPL18	rs141675994;rs566380881	1;44	0
cg17503352	4	88141432	0.315435	0.0702632	1.371 (1.194-1.573)	7.14455e-06	0.000190862	1653	KLHL8	rs185792632;rs556238471	31;1	0
cg08205921	3	185957233	0.196913	0.0438626	1.218 (1.117-1.327)	7.14563e-06	0.000190882	1653	DGKG	rs77920183;rs552857722;rs570724974;rs535005539	42;26;18;17	0
cg16509592	2	106120415	0.188687	0.0420399	1.208 (1.112-1.311)	7.17944e-06	0.000191517	1653	NA	rs142607514	33	0
cg12670943	22	43006541	0.339729	0.0757063	1.405 (1.211-1.629)	7.2076e-06	0.000192044	1653	POLDIP3	rs182783110	2	0
cg12294585	7	100472739	0.203285	0.0453009	1.225 (1.121-1.339)	7.2085e-06	0.000192061	1653	SRRT	rs532704637;rs535300327	26;12	0
cg08013810	20	34389239	0.329707	0.0734972	1.391 (1.204-1.606)	7.25813e-06	0.000192989	1653	PHF20	rs140338089	0	0
cg10327647	1	192914734	0.277964	0.0619634	1.32 (1.169-1.491)	7.25926e-06	0.00019301	1653	LINC01032	NA	NA	0
cg10958924	15	37391438	-0.198602	0.0442735	0.82 (0.752-0.894)	7.26391e-06	0.000193097	1649	MEIS2	NA	NA	0
cg01499619	5	179205250	0.278041	0.0619902	1.321 (1.169-1.491)	7.28316e-06	0.000193457	1653	NA	rs192211706	20	0
cg03678049	9	131285796	0.325273	0.0725239	1.384 (1.201-1.596)	7.2899e-06	0.000193583	1653	GLE1	rs571287096;rs143683113;rs191991332	1;17;28	0
cg08685909	20	57559409	0.306823	0.068426	1.359 (1.189-1.554)	7.32501e-06	0.000194238	1653	TH1L	NA	NA	0
cg13236370	17	36497241	0.302705	0.0675109	1.354 (1.186-1.545)	7.33281e-06	0.000194383	1653	GPR179	rs111598392	2	0
cg08858020	3	146263470	-0.226998	0.0506287	0.797 (0.722-0.88)	7.33975e-06	0.000194512	1653	PLSCR1	rs186723629	42	0
cg17701375	6	109523654	0.254101	0.0566863	1.289 (1.154-1.441)	7.37492e-06	0.000195167	1653	NA	rs546679905	2	0
cg19164833	3	21180178	-0.195583	0.0436372	0.822 (0.755-0.896)	7.39414e-06	0.000195524	1653	NA	NA	NA	0
cg06379599	9	99688071	-0.224817	0.0501624	0.799 (0.724-0.881)	7.40217e-06	0.000195673	1653	NA	rs147417359	0	0
cg13385521	17	29058706	-0.780891	0.174254	0.458 (0.325-0.644)	7.41767e-06	0.000195961	1653	SUZ12P	rs542395195;rs11650924;rs186077829;rs11650928;rs190979855	33;32;19;14;2	0
cg26840922	3	141622569	-0.166872	0.037239	0.846 (0.787-0.91)	7.42574e-06	0.000196111	1653	ATP1B3	rs149675336	1	0
cg24963635	10	30780854	0.267867	0.0597822	1.307 (1.163-1.47)	7.43927e-06	0.000196362	1653	NA	rs548384650	11	0
cg21034311	22	37606843	0.394029	0.0879408	1.483 (1.248-1.762)	7.44301e-06	0.000196431	1653	SSTR3	rs575896163;rs536527351;rs554979980	0;30;38	0
cg07103510	22	30943494	0.321699	0.0718003	1.379 (1.198-1.588)	7.44774e-06	0.000196519	1653	SEC14L6	rs567035586;rs143773302	1;19	0
cg02210149	6	32096599	0.383397	0.0856031	1.467 (1.241-1.735)	7.5072e-06	0.00019762	1653	ATF6B	rs199604943	51	0
cg03546806	12	114297307	0.184445	0.0411882	1.203 (1.109-1.304)	7.53069e-06	0.000198055	1653	RBM19	rs188125520	0	0
cg24163658	3	58182370	0.184593	0.0412224	1.203 (1.109-1.304)	7.53494e-06	0.000198134	1653	DNASE1L3	rs536366123;rs367956087	48;38	0
cg12856433	11	44084185	-0.217041	0.0484695	0.805 (0.732-0.885)	7.53836e-06	0.000198197	1653	NA	rs191105928	30	0
cg11009001	6	165715240	-0.327268	0.0730884	0.721 (0.625-0.832)	7.54506e-06	0.000198321	1653	C6orf118	rs534069105;rs200552833	31;23	0
cg17528967	17	42032747	-0.287093	0.0641172	0.75 (0.662-0.851)	7.54764e-06	0.000198368	1653	PYY	rs548912081;rs182335740	0;31	0
cg12445378	8	48741753	-0.153216	0.0342189	0.858 (0.802-0.917)	7.55063e-06	0.000198423	1653	PRKDC	rs184694214;rs540031524;rs564890210	0;22;27	0
cg14022873	6	31820119	-0.230292	0.0514391	0.794 (0.718-0.879)	7.57044e-06	0.000198789	1653	NA	rs533570184;rs4947253	16;40	0
cg04466995	11	65421839	-0.322973	0.0721492	0.724 (0.629-0.834)	7.58933e-06	0.000199138	1653	RELA	rs374014649;rs78599884;rs571120879	1;13;28	0
cg18604876	3	5164258	0.23566	0.0526638	1.266 (1.142-1.403)	7.64786e-06	0.000200216	1653	ARL8B	rs147122055;rs143079086	35;8	0
cg05565052	22	38669495	0.112243	0.0250834	1.119 (1.065-1.175)	7.64909e-06	0.000200238	1653	TMEM184B	rs75185158	26	0
cg06182359	1	161088957	0.290152	0.0648482	1.337 (1.177-1.518)	7.66541e-06	0.000200539	1653	PFDN2	NA	NA	0
cg26140833	13	25861650	-0.291359	0.0651236	0.747 (0.658-0.849)	7.67938e-06	0.000200795	1653	MTMR6	rs542506000;rs185928039	49;42	0
cg22205765	10	98734310	0.25234	0.0564024	1.287 (1.152-1.437)	7.67953e-06	0.000200798	1653	NA	rs577085397	24	0
cg03642431	14	69185196	0.268831	0.0600928	1.308 (1.163-1.472)	7.69144e-06	0.000201017	1653	NA	rs571830610;rs532867607	26;2	0
cg07040697	7	50843951	-0.291378	0.0651345	0.747 (0.658-0.849)	7.69571e-06	0.000201095	1653	GRB10	rs560551875;rs538220803;rs557905382;rs146717177;rs533989194	0;12;33;34;42	0
cg05201332	14	69356891	-0.211215	0.0472151	0.81 (0.738-0.888)	7.69588e-06	0.000201099	1653	ACTN1	rs575011573;rs1054200	0;41	0
cg03235119	5	176449645	-0.494803	0.110619	0.61 (0.491-0.757)	7.71163e-06	0.000201388	1653	ZNF346	rs576766210	34	0
cg02137551	9	95791966	0.257359	0.0575406	1.294 (1.156-1.448)	7.72531e-06	0.000201639	1653	FGD3	rs186164118	24	0
cg02422689	19	45873808	0.733879	0.164096	2.083 (1.51-2.873)	7.73981e-06	0.000201905	1653	ERCC2	rs199992963;rs534677935	14;26	0
cg07992385	2	169058521	0.348084	0.0778414	1.416 (1.216-1.65)	7.75955e-06	0.000202267	1653	STK39	rs183547579;rs143275535;rs576742910	1;38;40	0
cg25371272	3	196019557	0.33513	0.0749447	1.398 (1.207-1.619)	7.7602e-06	0.000202278	1653	TCTEX1D2	rs541864442	44	0
cg20034202	2	232260136	0.251213	0.056185	1.286 (1.152-1.435)	7.7791e-06	0.000202625	1653	B3GNT7	rs548987065	21	0
cg23320029	3	171004750	-0.2181	0.0487933	0.804 (0.731-0.885)	7.82632e-06	0.000203488	1653	TNIK	rs570245571;rs74631279	10;25	0
cg14873447	1	35915171	0.2553	0.0571249	1.291 (1.154-1.444)	7.85276e-06	0.000203971	1653	KIAA0319L	NA	NA	0
cg27518742	15	81271780	-0.204546	0.0457711	0.815 (0.745-0.892)	7.86321e-06	0.000204162	1653	MESDC2	rs556617331;rs185628590;rs146044786	17;18;21	0
cg15650664	7	116357092	0.162752	0.0364207	1.177 (1.096-1.264)	7.87086e-06	0.000204301	1653	MET	rs531265142;rs147449421	37;1	0
cg17245627	21	46302192	0.311828	0.0697851	1.366 (1.191-1.566)	7.88064e-06	0.00020448	1653	NA	rs575891528	0	0
cg08934450	6	163776059	0.0969028	0.0216869	1.102 (1.056-1.15)	7.88607e-06	0.000204579	1653	NA	rs9347743;rs548002275;rs567825115	43;11;2	0
cg14530476	8	117778582	-0.909765	0.203699	0.403 (0.27-0.6)	7.96159e-06	0.000205954	1653	UTP23	rs558964135;rs143884795;rs181937835;rs16888720	0;2;4;25	0
cg00499509	1	149605515	0.192789	0.0431795	1.213 (1.114-1.32)	8.01335e-06	0.000206894	1653	LOC728855	rs587773653;rs587656043	13;2	0
cg13476263	19	51547821	-0.270347	0.0605514	0.763 (0.678-0.859)	8.01638e-06	0.000206949	1653	NA	rs113282183;rs2691231	4;17	0
cg09439964	2	148764356	-0.256722	0.0575039	0.774 (0.691-0.866)	8.02855e-06	0.00020717	1653	ORC4	rs73964139;rs571479344;rs76524672	27;26;5	0
cg22870160	1	231830793	0.19054	0.0426798	1.21 (1.113-1.315)	8.02914e-06	0.000207181	1653	DISC1	rs113106037	2	0
cg22711847	6	89012204	0.127835	0.0286387	1.136 (1.074-1.202)	8.0558e-06	0.000207664	1653	NA	rs534410143;rs555971416	48;14	0
cg03017824	1	227915338	-0.139421	0.031236	0.87 (0.818-0.925)	8.06426e-06	0.000207817	1653	LOC100130093	rs561142669;rs531691453;rs549811570	49;45;16	0
cg04437358	16	90234841	-0.345008	0.0773126	0.708 (0.609-0.824)	8.10049e-06	0.000208473	1653	NA	rs55960342	38	0
cg23037469	14	69540160	0.244408	0.0547888	1.277 (1.147-1.422)	8.16132e-06	0.000209572	1653	DCAF5	rs72718283;rs187372504	38;50	0
cg17807448	22	35932140	0.268307	0.0601525	1.308 (1.162-1.471)	8.17897e-06	0.000209891	1653	NA	rs77744369	1	0
cg18022554	15	73657801	0.355229	0.0796413	1.427 (1.22-1.668)	8.18216e-06	0.000209948	1653	HCN4	rs146133769	2	0
cg17347828	5	141514357	-0.160421	0.0359677	0.852 (0.794-0.914)	8.19025e-06	0.000210094	1653	NDFIP1	rs370649691;rs555714253	0;37	0
cg09544876	7	157088417	0.35512	0.0796402	1.426 (1.22-1.667)	8.2322e-06	0.00021085	1653	NA	rs140465272	2	0
cg16817797	5	102849629	-0.153375	0.0343994	0.858 (0.802-0.918)	8.248e-06	0.000211135	1653	NA	rs201363644	22	1.21289e-07
cg27603882	22	50220531	0.76042	0.170551	2.139 (1.531-2.988)	8.24935e-06	0.000211159	1653	NA	rs144234346	24	0
cg10740245	17	76965471	-0.15515	0.0348113	0.856 (0.8-0.917)	8.31624e-06	0.000212361	1653	NA	rs118033636;rs563578873;rs138921131	39;19;2	0
cg17803589	21	46948365	0.476365	0.106907	1.61 (1.306-1.986)	8.35447e-06	0.000213047	1653	SLC19A1	NA	NA	0
cg27073896	13	41162477	0.272112	0.0610734	1.313 (1.165-1.48)	8.36992e-06	0.000213323	1653	FOXO1	rs556451172;rs139280704	16;2	0
cg16392754	5	172388746	-0.46509	0.104421	0.628 (0.512-0.771)	8.42854e-06	0.000214373	1653	RPL26L1	rs574585423;rs191257397	26;1	0
cg13681195	8	134276859	0.243312	0.0546369	1.275 (1.146-1.42)	8.45772e-06	0.000214894	1653	NDRG1	rs146924327;rs201985387;rs2233318	1;10;14	0
cg14932313	14	25043420	0.237427	0.0533155	1.268 (1.142-1.408)	8.45857e-06	0.000214909	1653	CTSG	NA	NA	0
cg13128905	12	124674871	-0.324102	0.0727832	0.723 (0.627-0.834)	8.46878e-06	0.000215092	1653	ZNF664-FAM101A	rs560323385	2	0
cg10988513	15	41224235	0.352239	0.0791381	1.422 (1.218-1.661)	8.54917e-06	0.000216525	1653	DLL4	NA	NA	0
cg08653580	11	60862456	-0.143775	0.0323101	0.866 (0.813-0.923)	8.59319e-06	0.000217308	1653	NA	rs557225024;rs186729182;rs191866473	50;48;37	0
cg08382977	1	229164637	0.31139	0.0699826	1.365 (1.19-1.566)	8.60566e-06	0.00021753	1653	NA	rs74959399;rs78838865	20;6	0
cg01998014	16	81545502	-0.176146	0.0395878	0.838 (0.776-0.906)	8.60685e-06	0.000217551	1653	CMIP	rs553958452;rs572163644;rs149348094	0;5;6	0
cg01372721	15	44686484	0.163517	0.0367585	1.178 (1.096-1.266)	8.65109e-06	0.000218336	1653	CASC4	NA	NA	0
cg02611874	10	46194725	-0.189752	0.0426568	0.827 (0.761-0.899)	8.65387e-06	0.000218386	1653	NA	rs199502295;rs558602627;rs576902276;rs200662030;rs562543450	2;8;27;32;44	0
cg25616552	9	131650586	0.202201	0.0454654	1.224 (1.12-1.338)	8.69301e-06	0.000219079	1653	LRRC8A	NA	NA	0
cg18721145	18	19344185	0.194149	0.04366	1.214 (1.115-1.323)	8.71449e-06	0.00021946	1653	MIB1	rs555992276	1	0
cg00615592	6	158937125	0.263759	0.0593224	1.302 (1.159-1.462)	8.74067e-06	0.000219923	1653	NA	rs536864028;rs148501186	46;32	0
cg14650244	10	112232755	-0.233171	0.0524589	0.792 (0.715-0.878)	8.79647e-06	0.000220909	1653	NA	rs527238939	1	0
cg09535924	2	66671659	-0.22275	0.0501164	0.8 (0.725-0.883)	8.8031e-06	0.000221026	1653	MEIS1	NA	NA	0
cg20752373	11	34645224	0.236404	0.0531967	1.267 (1.141-1.406)	8.83151e-06	0.000221527	1653	EHF	rs148628968	37	0
cg01188183	1	110381683	-0.189791	0.0427177	0.827 (0.761-0.899)	8.87431e-06	0.000222282	1653	NA	rs187132219;rs192145926;rs76723687;rs528022911	48;38;27;1	0
cg06637924	10	82041278	0.289327	0.0651291	1.336 (1.175-1.517)	8.89741e-06	0.000222688	1653	MAT1A	rs545566692;rs558118672	0;40	0
cg23471393	17	79797038	0.147509	0.0332096	1.159 (1.086-1.237)	8.92181e-06	0.000223117	1653	NA	rs145874475;rs546300688	33;30	0
cg23877577	14	100674604	-0.367768	0.0828036	0.692 (0.589-0.814)	8.93525e-06	0.000223354	1653	NA	rs541282118;rs564419940;rs146453419	21;15;2	0
cg15169266	7	41376887	0.147582	0.0332318	1.159 (1.086-1.237)	8.95548e-06	0.000223709	1653	NA	rs545156663	48	0
cg20373587	16	88210859	-0.221429	0.0498607	0.801 (0.727-0.884)	8.95596e-06	0.000223717	1653	NA	rs192697026;rs542917497	18;25	0
cg03461885	12	58008136	0.311024	0.0700387	1.365 (1.19-1.566)	8.96498e-06	0.000223876	1653	ARHGEF25	rs547082119	1	0
cg09797463	10	90995297	0.232821	0.0524291	1.262 (1.139-1.399)	8.96697e-06	0.000223911	1653	LIPA	rs149244609;rs550585197;rs113064729;rs186328549	51;38;17;9	0
cg17427323	7	29073004	0.304119	0.0684848	1.355 (1.185-1.55)	8.96767e-06	0.000223923	1653	CPVL	rs317752;rs144245595	36;45	0
cg19037143	4	187524750	-0.502463	0.113162	0.605 (0.485-0.755)	8.98724e-06	0.000224266	1653	FAT1	rs199663111	0	0
cg22351187	12	52586089	-0.162151	0.036519	0.85 (0.792-0.913)	8.98787e-06	0.000224277	1653	KRT80	NA	NA	0
cg03601886	1	53649218	-0.357692	0.080558	0.699 (0.597-0.819)	8.98817e-06	0.000224283	1653	NA	rs190029839;rs182708873	34;51	0
cg27347104	12	6233657	-0.288803	0.0650479	0.749 (0.659-0.851)	9.00224e-06	0.000224529	1653	VWF	rs555706036;rs575462122	36;14	0
cg20620307	1	84011474	0.0960141	0.0216333	1.101 (1.055-1.148)	9.06873e-06	0.000225694	1653	NA	NA	NA	0
cg00832112	4	146828774	0.249101	0.0561261	1.283 (1.149-1.432)	9.07001e-06	0.000225717	1653	ZNF827	rs540084295;rs114645096;rs566828978;rs535865359;rs143086596	51;29;14;2;1	0
cg11387492	7	67631771	-0.187397	0.042224	0.829 (0.763-0.901)	9.07341e-06	0.000225776	1653	NA	rs77644929;rs560130241;rs527800143;rs75134398;rs111339113;rs80021688;rs530330192	0;13;39;44;45;46;51	0
cg05487650	16	70466869	0.198006	0.0446172	1.219 (1.117-1.33)	9.08452e-06	0.00022597	1653	ST3GAL2	rs562692147;rs530114923	3;9	0
cg17343451	3	183899704	0.253716	0.0571746	1.289 (1.152-1.442)	9.09805e-06	0.000226207	1653	AP2M1	NA	NA	0
cg14166629	4	181558094	-0.195872	0.0441422	0.822 (0.754-0.896)	9.11024e-06	0.00022642	1653	NA	NA	NA	0
cg01787285	1	2162682	-0.150729	0.03397	0.86 (0.805-0.919)	9.11741e-06	0.000226545	1653	SKI	rs77234996;rs532210043	27;1	0
cg16098955	2	55172992	0.290488	0.0654688	1.337 (1.176-1.52)	9.12008e-06	0.000226592	1653	EML6	rs56963109;rs573170045	0;31	0
cg10116037	2	180130299	0.303067	0.068322	1.354 (1.184-1.548)	9.17009e-06	0.000227465	1653	SESTD1	NA	NA	0
cg06551230	13	35714053	-0.131181	0.0295748	0.877 (0.828-0.929)	9.18308e-06	0.000227691	1653	NBEA	rs555437771;rs574296668	29;2	2.79431e-07
cg10827767	22	31794522	0.235881	0.0531899	1.266 (1.141-1.405)	9.22014e-06	0.000228337	1653	DRG1	NA	NA	0
cg17378969	11	29540517	-0.115594	0.0260692	0.891 (0.846-0.938)	9.2446e-06	0.000228762	1653	NA	rs369556229;rs114411929;rs555522581;rs573732016	23;8;2;1	0
cg17920653	2	220115278	0.334482	0.0754778	1.397 (1.205-1.62)	9.3567e-06	0.000230709	1653	TUBA4A	rs531647997;rs551859540	21;26	0
cg26240739	10	105521623	0.307097	0.0693064	1.359 (1.187-1.557)	9.37944e-06	0.000231103	1653	SH3PXD2A	rs572112136;rs187897951;rs376655869;rs146451614	1;8;12;13	0
cg01249134	18	577110	-0.144864	0.0326937	0.865 (0.811-0.922)	9.38214e-06	0.00023115	1653	NA	rs78160078;rs139616912	18;8	0
cg14109777	5	34914967	0.220252	0.0497094	1.246 (1.131-1.374)	9.38861e-06	0.000231262	1653	BRIX1	rs550257905;rs201116972	30;2	0
cg27510503	22	22012035	0.197912	0.0446685	1.219 (1.117-1.33)	9.39397e-06	0.000231355	1653	NA	rs73382342;rs577553771	27;38	0
cg22689316	15	70316931	0.184145	0.0415644	1.202 (1.108-1.304)	9.40725e-06	0.000231585	1620	NA	rs571722871;rs633107	1;35	0
cg09755872	7	23245557	0.0770613	0.0173962	1.08 (1.044-1.118)	9.4333e-06	0.000232035	1653	NA	rs533301194;rs112410060;rs78252797;rs185642587;rs188764227;rs858296	49;45;44;28;26;11	0
cg15552091	2	68974617	0.28022	0.06326	1.323 (1.169-1.498)	9.43856e-06	0.000232126	1651	ARHGAP25	rs537046602;rs114225582;rs4128748;rs4395274;rs540641463	46;44;39;30;2	0
cg14553895	3	178899170	-0.141613	0.0319708	0.868 (0.815-0.924)	9.44694e-06	0.000232271	1653	PIK3CA	rs547166537	18	2.90878e-14
cg12413303	6	87184385	-0.315517	0.0712407	0.729 (0.634-0.839)	9.47178e-06	0.0002327	1653	NA	rs575755708;rs77875697;rs564512963;rs184382812	11;23;24;29	0
cg05093781	6	7641451	-0.25544	0.0576764	0.775 (0.692-0.867)	9.47383e-06	0.000232736	1653	NA	rs558831588	38	0
cg26680989	16	85560739	0.232882	0.0525833	1.262 (1.139-1.399)	9.47453e-06	0.000232748	1653	NA	rs187231034;rs80332660;rs527796372;rs559317940	1;31;33;51	0
cg10444562	3	122733202	0.308858	0.0697607	1.362 (1.188-1.561)	9.53815e-06	0.000233846	1653	SEMA5B	rs183751972	1	0
cg10865087	10	60272775	-0.485688	0.109701	0.615 (0.496-0.763)	9.53897e-06	0.00023386	1653	BICC1	rs531697161;rs540582621;rs564865167	36;36;25	0
cg07924971	19	56720094	-0.259403	0.0586107	0.772 (0.688-0.865)	9.60522e-06	0.000235	1653	NA	rs531922174	46	0
cg01670771	16	31009232	0.375443	0.0848479	1.456 (1.233-1.719)	9.649e-06	0.000235753	1653	STX1B	NA	NA	0
cg05900177	4	60658208	-0.133993	0.0302823	0.875 (0.824-0.928)	9.65347e-06	0.00023583	1653	NA	rs574206223	2	0
cg00343238	23	27999977	-0.209659	0.047383	0.811 (0.739-0.89)	9.65468e-06	0.000235851	1653	DCAF8L1	NA	NA	0
cg15831722	1	153920347	-0.302769	0.0684303	0.739 (0.646-0.845)	9.66733e-06	0.000236068	1653	DENND4B	rs545681447;rs564104982	0;5	0
cg18704979	3	47054668	0.265243	0.0599572	1.304 (1.159-1.466)	9.69521e-06	0.000236546	1653	LOC100129354	rs560015671	36	0
cg19486955	12	96674211	0.45949	0.103872	1.583 (1.292-1.941)	9.70599e-06	0.000236731	1653	CDK17	rs578093682	31	0
cg26923577	15	81588292	0.206192	0.0466124	1.229 (1.122-1.347)	9.70911e-06	0.000236785	1653	IL16	rs545715649	35	0
cg15709227	6	30918097	-0.172438	0.0389818	0.842 (0.78-0.908)	9.70918e-06	0.000236786	1652	DPCR1	NA	NA	0
cg16880783	19	13227289	-0.252586	0.0571081	0.777 (0.695-0.869)	9.73609e-06	0.000237247	1653	TRMT1	rs568328534;rs535170744;rs557067978;rs143006847	13;15;22;33	0
cg04634656	1	202457704	-0.130569	0.0295251	0.878 (0.828-0.93)	9.76568e-06	0.000237754	1652	PPP1R12B	rs561422766;rs143021724;rs201406036	10;21;44	0
cg05598742	10	82173622	0.321672	0.0727412	1.379 (1.196-1.591)	9.77249e-06	0.00023787	1653	FAM213A	rs534944839;rs557829535;rs113578157	28;38;42	0
cg01494544	9	111981327	0.221992	0.0502007	1.249 (1.132-1.378)	9.77509e-06	0.000237915	1653	EPB41L4B	rs117089645	43	0
cg18925412	2	197615949	0.219244	0.0495801	1.245 (1.13-1.372)	9.77849e-06	0.000237973	1653	NA	rs549507007	7	0
cg03216144	5	175969569	0.425369	0.0961943	1.53 (1.267-1.848)	9.78012e-06	0.000238001	1653	CDHR2	rs539424259;rs551657622	22;31	0
cg10299917	22	25767308	-0.212025	0.0479627	0.809 (0.736-0.889)	9.84202e-06	0.000239059	1653	LRP5L	NA	NA	0
cg05553000	11	121163394	0.755627	0.170939	2.129 (1.523-2.976)	9.84995e-06	0.000239194	1653	SC5DL	rs566084480;rs539411292	0;5	0
cg08331513	11	2906981	0.401011	0.0907272	1.493 (1.25-1.784)	9.87154e-06	0.000239563	1653	CDKN1C	rs546464981;rs147317732;rs535384026;rs550429501	3;4;19;44	0
cg02004494	8	12565684	-0.327568	0.0741161	0.721 (0.623-0.833)	9.88533e-06	0.000239798	1653	NA	rs552924232;rs145257037;rs556612227;rs186935910	0;1;2;39	0
cg15321357	19	7580366	0.332246	0.0751749	1.394 (1.203-1.615)	9.88676e-06	0.000239823	1653	ZNF358	NA	NA	0
cg24118895	11	71311984	-0.285534	0.064615	0.752 (0.662-0.853)	9.91597e-06	0.000240321	1653	NA	rs187708639;rs148118529	27;18	0
cg02553486	4	47840095	-0.120416	0.0272496	0.887 (0.84-0.935)	9.91674e-06	0.000240334	1653	CORIN	NA	NA	0
cg19368966	1	10458856	0.711049	0.160928	2.036 (1.485-2.791)	9.94159e-06	0.000240757	1653	PGD	rs575331211	1	0
cg17154315	8	106331166	0.200816	0.0454531	1.222 (1.118-1.336)	9.95741e-06	0.000241026	1653	ZFPM2	NA	NA	0

## Sheet: Supplementary Data 4
Top three CpG marker regions associated with PAH. CpG markers present in the corresponding regional plot are listed, lead CpG markers are highlighted.
CpG marker	Chromosome	Position GRCh37	Effect1	Standard error	OR (95%CI)	P value	P value λ adjusted	Sample size	Correlation coefficient with lead CpG marker	Correlation coefficient P value	Distance in base pairs from lead CpG marker	Gene	Nearby SNPs	Distance in base pairs of nearby SNPs from lead CpG marker
cg04917472	20	57583286	0.402209	0.0617417	1.495 (1.325-1.687)	7.29885e-11	6.17327e-08	1653	1	NA	0	CTSZ	rs532086705;rs540660724;rs369864585;rs529921434;rs114059951	30;25;16;12;1
cg07464217	20	57583263	0.314157	0.0687646	1.369 (1.196-1.567)	4.9104e-06	0.000146653	1653	0.65	0	-23	CTSZ	rs532086705;rs540660724	7;2
cg06125903	20	57583328	0.106378	0.029841	1.112 (1.049-1.179)	0.000364096	0.00305141	1653	0.69	0	42	CTSZ	rs114059951;rs151343	43;32
cg09315134	20	57583195	-0.0299908	0.0594114	0.97 (0.864-1.09)	0.613701	0.674846	1653	0.37	0	-91	CTSZ	rs79270271;rs190080720;rs564589660	0;3;10
cg12787553	20	57583188	0.0853328	0.0643334	1.089 (0.96-1.235)	0.184702	0.27033	1653	0.41	0	-98	CTSZ	rs79270271;rs190080720;rs564589660	7;10;17
cg18563860	20	57583391	0.116052	0.043071	1.123 (1.032-1.222)	0.00705084	0.0251442	1653	0.54	0	105	CTSZ	rs530694415	25
cg00539174	20	57583434	0.346706	0.0895021	1.414 (1.187-1.686)	0.000107187	0.00128544	1653	0.33	0	148	CTSZ	rs552411570	42
cg20278790	20	57583474	0.334849	0.0864549	1.398 (1.18-1.656)	0.000107457	0.00128771	1653	0.23	4.91607e-13	188	CTSZ	NA	NA
cg17928895	20	57583091	0.0659516	0.0593667	1.068 (0.951-1.2)	0.266603	0.355894	1653	0.37	0	-195	CTSZ	rs114549153;rs542541285;rs557257629	1;26;34
cg18245281	20	57583076	0.0581277	0.0772973	1.06 (0.911-1.233)	0.45205	0.532009	1653	0.37	0	-210	CTSZ	rs570977607;rs534671448;rs561860535;rs553374250	51;42;35;2
cg06942450	20	57583520	0.0791579	0.0934101	1.082 (0.901-1.3)	0.396759	0.481282	1653	0.36	0	234	CTSZ	rs570950946	2
cg22145559	20	57583009	-0.0558634	0.0684158	0.946 (0.827-1.081)	0.414198	0.497412	1653	0.34	0	-277	CTSZ	rs570977607;rs534671448;rs561860535	18;27;34
cg21331324	20	57583000	0.0872039	0.0665816	1.091 (0.958-1.243)	0.190287	0.276402	1653	0.3	0	-286	CTSZ	rs537524087;rs559057746;rs570977607;rs534671448;rs561860535	1;2;27;36;43
cg12831034	20	57582971	0.0323915	0.0507662	1.033 (0.935-1.141)	0.52344	0.595941	1653	0.23	8.9706e-14	-315	CTSZ	rs141888952;rs539398391	16;7
cg02744249	20	57582918	-0.036374	0.0571261	0.964 (0.862-1.079)	0.524299	0.596702	1653	0.26	0	-368	CTSZ	rs141888952;rs539398391	39;48
cg01623438	20	57582894	0.0297706	0.0624684	1.03 (0.911-1.164)	0.633667	0.692069	1653	0.31	0	-392	CTSZ	NA	NA
cg23907860	20	57583709	0.283308	0.0989889	1.328 (1.093-1.612)	0.00420956	0.0173857	1653	0.33	0	423	CTSZ	rs557205493	1
cg08545593	20	57582856	0.0127728	0.0432493	1.013 (0.931-1.102)	0.767742	0.806123	1653	0.44	0	-430	CTSZ	NA	NA
cg17398227	20	57582787	-0.0127428	0.0446875	0.987 (0.905-1.078)	0.775526	0.812677	1653	0.34	0	-499	CTSZ	NA	NA
cg13795831	20	57582706	0.0428415	0.0365091	1.044 (0.972-1.121)	0.240617	0.329471	1653	0.48	0	-580	CTSZ	NA	NA
cg23265096	20	57582594	-0.0186701	0.0462849	0.982 (0.896-1.075)	0.686674	0.73746	1653	0.31	0	-692	CTSZ	rs183025343;rs530759902	46;7
cg07631828	20	57582581	0.0391024	0.0452308	1.04 (0.952-1.136)	0.387309	0.472486	1653	0.23	1.0969e-13	-705	CTSZ	rs549499882;rs183025343	51;33
cg19310786	20	57582371	-0.0156078	0.0687407	0.985 (0.86-1.127)	0.820383	0.850336	1653	-0.01	0.838994	-915	CTSZ	rs369312136	47
cg09902229	20	57582292	-0.12266	0.159281	0.885 (0.647-1.209)	0.441248	0.52219	1653	-0.04	0.185183	-994	CTSZ	rs577343015;rs541450943	4;23
cg13021192	20	57582213	0.015719	0.160723	1.016 (0.741-1.392)	0.92209	0.935222	1653	0.06	0.0495157	-1073	CTSZ	rs191133799;rs537586738	1;31
cg16179125	20	57582121	-0.036037	0.111551	0.965 (0.775-1.2)	0.746655	0.788338	1653	0.01	0.640834	-1165	CTSZ	NA	NA
cg01663968	20	57582006	0.0266762	0.116294	1.027 (0.818-1.29)	0.81857	0.848817	1653	-0.1	0.00206157	-1280	CTSZ	rs554758783	30
cg06385087	20	57581903	-0.0311934	0.0681228	0.969 (0.848-1.108)	0.647024	0.70355	1653	0.12	0.000150187	-1383	CTSZ	NA	NA
cg01217131	20	57581529	0.186656	0.0492018	1.205 (1.094-1.327)	0.000148433	0.00161771	1653	0.22	3.23763e-12	-1757	CTSZ	rs201197341;rs140246463;rs186380851	41;34;22
cg23679724	20	57581478	0.148803	0.0496166	1.16 (1.053-1.279)	0.00270814	0.0126906	1653	0.37	0	-1808	CTSZ	NA	NA
cg15402265	20	57585940	0.150735	0.0561312	1.163 (1.042-1.298)	0.00724406	0.025636	1653	0.45	0	2654	NA	NA	NA
cg07980854	20	57586338	0.0133646	0.0259197	1.013 (0.963-1.066)	0.606122	0.668288	1653	0.5	0	3052	NA	NA	NA
cg27146036	20	57578329	-0.0647617	0.0836793	0.937 (0.796-1.104)	0.438974	0.520118	1653	0.12	0.000237924	-4957	CTSZ	rs568293265;rs529346889	19;1
cg18758626	20	57589049	0.0284508	0.0519159	1.029 (0.929-1.139)	0.583681	0.648805	1653	-0.33	0	5763	NA	rs186425742	14
cg13692503	20	57590961	-0.0117207	0.0786778	0.988 (0.847-1.153)	0.881577	0.901473	1653	0.08	0.0128867	7675	NA	NA	NA
cg01484115	20	57591314	-0.0534903	0.102688	0.948 (0.775-1.159)	0.602435	0.665094	1653	0.13	3.69444e-05	8028	NA	rs188292533	38
cg21232203	20	57574714	0.0162242	0.0462583	1.016 (0.928-1.113)	0.72579	0.770691	1653	-0.05	0.10602	-8572	CTSZ	rs185406716	1
cg11158985	20	57592939	-0.00872882	0.107402	0.991 (0.803-1.224)	0.935225	0.946151	1653	0.1	0.00255494	9653	TUBB1	rs539444610;rs190521078	1;34
cg16416603	20	57593014	0.0875404	0.0952355	1.091 (0.906-1.315)	0.357992	0.444933	1653	-0.04	0.243619	9728	TUBB1	rs190521078	43
cg00345542	20	57593078	-0.0279615	0.0777096	0.972 (0.835-1.132)	0.718981	0.764921	1653	0.04	0.22377	9792	TUBB1	rs181865436;rs533725886	34;9
cg21003465	20	57594082	-0.0802176	0.141791	0.923 (0.699-1.219)	0.571568	0.638244	1653	0.04	0.211109	10796	TUBB1	rs560564425;rs572762420	48;1
cg06939920	20	57594089	-0.0872642	0.0995819	0.916 (0.754-1.114)	0.380864	0.466464	1653	0.15	1.21974e-06	10803	TUBB1	rs572762420	8
cg08304608	20	57594200	-0.0472325	0.0715078	0.954 (0.829-1.097)	0.508919	0.58306	1653	0.28	0	10914	TUBB1	rs550361697;rs562432386	26;34
cg01108243	20	57594267	0.0292816	0.0673804	1.03 (0.902-1.175)	0.663874	0.71799	1653	0.31	0	10981	TUBB1	NA	NA
cg13756273	20	57594513	0.0295233	0.0457288	1.03 (0.942-1.127)	0.518527	0.59159	1653	0.28	0	11227	TUBB1	rs144336677	1
cg22931889	20	57594545	0.0820122	0.113762	1.085 (0.869-1.357)	0.470964	0.549102	1653	0.08	0.0143592	11259	TUBB1	rs537608636;rs144336677	38;33
cg17803226	20	57570685	-0.0126765	0.107861	0.987 (0.799-1.22)	0.906442	0.922195	1653	0.17	1.90972e-07	-12601	CTSZ	rs372596273	1
cg03451557	20	57570581	0.093069	0.0762199	1.098 (0.945-1.274)	0.222064	0.310226	1653	0.03	0.312417	-12705	CTSZ	rs537622348;rs552511082	1;29
cg02771230	20	57569986	0.327878	0.101311	1.388 (1.138-1.693)	0.00121065	0.00715502	1653	0.25	1.33227e-15	-13300	TH1L	rs3182973;rs189775868	50;6
cg27508452	20	57568833	0.06276	0.0602358	1.065 (0.946-1.198)	0.297455	0.386564	1653	0.16	8.17572e-07	-14453	NELFCD	rs200887618;rs141353754	31;22
cg07703264	20	57599119	0.14384	0.0853434	1.155 (0.977-1.365)	0.0919067	0.161318	1653	0.13	5.27938e-05	15833	TUBB1	rs200469276;rs147034202;rs555403335;rs138154239;rs112422172;rs62639975	48;47;34;7;5;1
cg11134653	20	57599184	-0.0570114	0.0801822	0.945 (0.807-1.105)	0.47707	0.554596	1653	0.12	0.000147283	15898	TUBB1	rs544279242;rs113940639;rs201396446	46;37;2
cg09235050	20	57599210	-0.225912	0.1538	0.798 (0.59-1.078)	0.141868	0.222203	1653	0.1	0.00198253	15924	TUBB1	rs148237574;rs141721320;rs202095800	14;29;42
cg13887095	20	57599303	-0.0175073	0.0561325	0.983 (0.88-1.097)	0.755123	0.795485	1653	0.02	0.435516	16017	TUBB1	rs35565630;rs144046758;rs145922879;rs139473150;rs373987080	0;6;23;39;40
cg04722382	20	57599407	-0.0485335	0.100203	0.953 (0.783-1.159)	0.628138	0.687306	1653	0.13	3.45693e-05	16121	TUBB1	rs121918555;rs147941536	27;40
cg06039171	20	57599526	-0.086128	0.0603398	0.917 (0.815-1.033)	0.15347	0.235539	1653	-0.07	0.0401866	16240	TUBB1	rs115253190	1
cg05729309	20	57566329	0.105607	0.147923	1.111 (0.832-1.485)	0.475269	0.552976	1653	-0.01	0.660294	-16957	NELFCD	rs369280600;rs143553549;rs150950760;rs75004746;rs534907805;rs150325198;rs59729619;rs140786664	1;7;22;26;38;41;43;51
cg02712855	20	57566037	-0.0991859	0.115132	0.906 (0.723-1.135)	0.388964	0.47403	1653	0.17	1.10595e-07	-17249	NELFCD	rs528736476;rs148866352;rs200745856	10;27;45
cg13214395	20	57600748	0.00790942	0.0888457	1.008 (0.847-1.2)	0.929063	0.941024	1653	0.04	0.25697	17462	TUBB1	rs145823601;rs531524537	0;4
cg07252916	20	57565697	0.014087	0.056529	1.014 (0.908-1.133)	0.803206	0.835936	1653	0.02	0.603676	-17589	NELFCD	rs536679001;rs558281725	44;5
cg06448079	20	57565177	-0.130678	0.112379	0.878 (0.704-1.094)	0.244898	0.333865	1653	0.16	9.09509e-07	-18109	NELFCD	rs556887906;rs575681538	2;1
cg25718604	20	57601474	0.0936317	0.0349702	1.098 (1.025-1.176)	0.00741807	0.0260758	1653	0.25	8.88178e-16	18188	TUBB1	rs185624345;rs559837406;rs554465939	46;27;22
cg12237862	20	57564966	0.156285	0.0835403	1.169 (0.993-1.377)	0.0613758	0.12002	1653	0.28	0	-18320	NELFCD	NA	NA
cg13715080	20	57564006	0.161143	0.0552679	1.175 (1.054-1.309)	0.00354921	0.0153913	1653	0.19	1.66279e-09	-19280	NELFCD	rs139317340;rs142656445;rs201652404	31;22;14
cg07612317	20	57563171	-0.00606249	0.0725359	0.994 (0.862-1.146)	0.933391	0.944625	1653	0.14	1.25175e-05	-20115	NELFCD	rs576758246	2
cg05536829	20	57562944	-0.0663472	0.0549424	0.936 (0.84-1.042)	0.22721	0.315598	1653	0.02	0.452084	-20342	NELFCD	rs549904797	1
cg02040650	20	57604021	-0.0200014	0.0361246	0.98 (0.913-1.052)	0.5798	0.645425	1653	-0.12	0.000176959	20735	ATP5E	rs575719867	1
cg00096995	20	57562361	-0.0839822	0.0641466	0.919 (0.811-1.043)	0.190459	0.276588	1653	-0.01	0.764968	-20925	NELFCD	NA	NA
cg10161072	20	57562230	-0.0382342	0.066508	0.962 (0.845-1.096)	0.565371	0.632829	1653	-0.25	1.33227e-15	-21056	NELFCD	rs573739705;rs138460425;rs562466010	16;27;41
cg25630530	20	57604840	-0.0886231	0.0684014	0.915 (0.8-1.046)	0.195102	0.281604	1653	-0.04	0.18034	21554	ATP5E	rs183100130;rs540660688	5;6
cg22231620	20	57605092	-0.0297746	0.0327778	0.971 (0.91-1.035)	0.363679	0.450311	1653	0	0.981543	21806	ATP5E	rs565455941	50
cg00032609	20	57606607	0.00653109	0.027953	1.007 (0.953-1.063)	0.81526	0.846044	1653	-0.21	1.76255e-11	23321	ATP5E	NA	NA
cg12937378	20	57606993	-0.138915	0.161081	0.87 (0.635-1.193)	0.388471	0.47357	1653	-0.06	0.073268	23707	ATP5E	rs6092723;rs2273362	35;49
cg03539511	20	57607061	-0.183447	0.108043	0.832 (0.674-1.029)	0.0895254	0.158237	1653	-0.16	5.84288e-07	23775	ATP5E	rs6092723;rs2273362;rs560200006	35;21;6
cg08685909	20	57559409	0.306823	0.068426	1.359 (1.189-1.554)	7.32501e-06	0.000194238	1653	-0.01	0.671445	-23877	TH1L	NA	NA
cg09147710	20	57607335	-0.12161	0.088267	0.885 (0.745-1.053)	0.168281	0.252224	1653	-0.05	0.154163	24049	ATP5E	rs201907184	6
cg11467262	20	57607340	-0.0666146	0.0664318	0.936 (0.821-1.066)	0.315981	0.404661	1653	-0.11	0.000566706	24054	ATP5E	rs201907184	11
cg26831148	20	57607406	-0.107148	0.0859467	0.898 (0.759-1.063)	0.212517	0.300186	1653	-0.19	4.70025e-09	24120	ATP5E	rs371578732;rs45551238;rs577179744;rs544647396	51;45;15;4
cg24457521	20	57607420	-0.0485769	0.0883591	0.953 (0.801-1.133)	0.58248	0.647759	1653	0.02	0.59902	24134	ATP5E	rs560393654;rs527618276;rs16984980;rs560886749	20;23;29;47
cg16347018	20	57607424	-0.0571545	0.109797	0.944 (0.762-1.171)	0.602681	0.665308	1653	0.03	0.396777	24138	ATP5E	rs560393654;rs527618276;rs16984980;rs560886749	16;19;25;43
cg16152482	20	57607440	-0.0477428	0.0861149	0.953 (0.805-1.129)	0.5793	0.644989	1653	0.02	0.588688	24154	ATP5E	rs560393654;rs527618276;rs16984980;rs560886749;rs531536242	0;3;9;27;38
cg01789728	20	57607451	-0.0558053	0.0937109	0.946 (0.787-1.136)	0.551506	0.62068	1653	-0.03	0.364074	24165	ATP5E	rs560886749;rs531536242	16;27
cg01503881	20	57607569	0.0121953	0.0860948	1.012 (0.855-1.198)	0.887356	0.906292	1653	-0.03	0.286806	24283	ATP5E	rs142186484;rs571810389	41;45
cg11595749	20	57607571	-0.0188444	0.0874151	0.981 (0.827-1.165)	0.82932	0.85782	1653	-0.2	1.07294e-10	24285	ATP5E	rs142186484;rs571810389	39;43
cg11919138	20	57607692	-0.0708563	0.0654537	0.932 (0.819-1.059)	0.279012	0.368315	1653	-0.07	0.0242639	24406	ATP5E	rs151355;rs372621537;rs6123845;rs555264572;rs115800746	49;33;26;17;4
cg23831021	20	57607762	0.0393732	0.125936	1.04 (0.813-1.331)	0.754551	0.795003	1653	-0.07	0.0372769	24476	ATP5E	rs553522890;rs572023586	14;28
cg18096620	20	57607775	-0.0960237	0.0969693	0.908 (0.751-1.099)	0.322053	0.410545	1653	-0.09	0.00351721	24489	ATP5E	rs553522890;rs572023586;rs137904121	1;15;39
cg25985537	20	57608039	-0.0419845	0.0283984	0.959 (0.907-1.014)	0.139298	0.219215	1653	0.09	0.00518836	24753	ATP5E	rs375385735;rs548562864	0;13
cg11244858	20	57608091	-0.0147972	0.0422739	0.985 (0.907-1.07)	0.726314	0.771135	1653	-0.11	0.00085822	24805	ATP5E	rs548562864	41
cg10751316	20	57557998	0.14587	0.0586375	1.157 (1.031-1.298)	0.0128586	0.0387016	1653	-0.29	0	-25288	NELFCD	rs185901399;rs163778;rs79333068	11;12;17
cg20623172	20	57608945	-0.108433	0.0403625	0.897 (0.829-0.971)	0.00722091	0.0255773	1653	-0.1	0.00232903	25659	SLMO2	rs183796391;rs6070698	34;29
cg04823921	20	57556776	0.0596668	0.0688905	1.061 (0.927-1.215)	0.386429	0.471665	1653	-0.1	0.00120619	-26510	TH1L	NA	NA
cg04474326	20	57556688	-0.00719783	0.105345	0.993 (0.808-1.221)	0.945526	0.954719	1653	-0.16	9.07351e-07	-26598	TH1L	NA	NA
cg10216498	20	57556470	-0.00414318	0.248891	0.996 (0.611-1.622)	0.986719	0.988962	1653	-0.07	0.019664	-26816	TH1L	rs531468528	16
cg21685432	20	57556415	-0.270199	0.14805	0.763 (0.571-1.02)	0.067992	0.129343	1653	-0.07	0.0297737	-26871	TH1L	rs375172251;rs560957119	14;2
cg16484842	20	57556086	-0.107332	0.152923	0.898 (0.666-1.212)	0.48276	0.559703	1652	-0.22	6.88027e-12	-27200	TH1L	rs565727567;rs536286052;rs111634191;rs554260519;rs188527110	19;29;32;48;51
cg26050512	20	57556066	0.164527	0.147722	1.179 (0.882-1.575)	0.265381	0.354664	1653	-0.04	0.161238	-27220	TH1L	rs571121231;rs13038479;rs13038220	25;10;9
cg15313905	20	57556063	0.10024	0.130334	1.105 (0.856-1.427)	0.441833	0.522723	1653	-0.03	0.306846	-27223	NELFCD	rs571121231;rs13038479;rs13038220	22;7;6
cg21460503	20	57556052	-0.128152	0.0979944	0.88 (0.726-1.066)	0.19096	0.277131	1653	-0.19	2.08058e-09	-27234	TH1L	rs571121231	11
cg12531535	20	57555123	0.0787375	0.0998192	1.082 (0.89-1.316)	0.430228	0.51213	1653	0.1	0.00246222	-28163	NELFCD	rs531859423	47
cg22544867	20	57554796	-0.0193447	0.0705396	0.981 (0.854-1.126)	0.783901	0.819721	1652	0.07	0.0288302	-28490	NELFCD	rs538331562;rs140390369;rs577597505	10;19;45
cg06965198	20	57554793	0.254613	0.178541	1.29 (0.909-1.83)	0.153847	0.235968	1653	0.06	0.0437237	-28493	NELFCD	rs61398735;rs567349888;rs538331562;rs140390369;rs577597505	0;1;13;22;48
cg27034755	20	57553810	-0.011368	0.071911	0.989 (0.859-1.138)	0.874391	0.895479	1653	-0.15	1.40988e-06	-29476	NA	rs573929979;rs544564715;rs561901730	46;40;2
cg04533549	20	57553022	0.0132686	0.0731591	1.013 (0.878-1.17)	0.85608	0.880194	1653	0.03	0.349972	-30264	NA	rs573341649	2
cg18271730	20	57551650	0.128953	0.0920583	1.138 (0.95-1.363)	0.161281	0.244383	1653	-0.15	3.73457e-06	-31636	NA	rs552640448;rs570858856	1;39
cg06943251	20	57615398	0.0996215	0.085066	1.105 (0.935-1.305)	0.241556	0.330436	1653	-0.02	0.623293	32112	SLMO2	rs544927938;rs149405013;rs116395991;rs542892480	0;4;10;23
cg02912129	20	57615494	-0.186374	0.134112	0.83 (0.638-1.079)	0.164622	0.248136	1653	0.13	2.66655e-05	32208	SLMO2	rs561348211	2
cg01235694	20	57550990	0.0734625	0.0992498	1.076 (0.886-1.307)	0.459192	0.538478	1653	-0.03	0.367886	-32296	NA	rs11908075;rs576477217	1;37
cg20726575	20	57616191	0.129791	0.0973362	1.139 (0.941-1.378)	0.18239	0.267803	1653	0	0.938371	32905	SLMO2	rs188670734;rs576305293;rs138406060;rs565417567	0;5;25;37
cg18912847	20	57616897	0.0497872	0.0513637	1.051 (0.95-1.162)	0.332392	0.420513	1653	-0.21	2.26743e-11	33611	SLMO2	rs543688488;rs183956046	38;48
cg26216876	20	57617083	-0.00464289	0.022945	0.995 (0.952-1.041)	0.839644	0.866458	1653	-0.2	1.73397e-10	33797	SLMO2	rs6070700	48
cg02902946	20	57617168	0.0543779	0.0436884	1.056 (0.969-1.15)	0.213251	0.300961	1653	-0.25	1.77636e-15	33882	SLMO2	rs114270615;rs536785722	28;49
cg11240908	20	57617230	0.00389742	0.0180414	1.004 (0.969-1.04)	0.828967	0.857525	1653	-0.1	0.00125123	33944	SLMO2	NA	NA
cg14073986	20	57617431	0.028899	0.0218973	1.029 (0.986-1.074)	0.186918	0.272744	1653	-0.03	0.361554	34145	SLMO2	rs575416153	32
cg03255221	20	57617810	0.0526273	0.0462883	1.054 (0.963-1.154)	0.255561	0.344737	1653	-0.17	5.63035e-08	34524	SLMO2	rs371664772	20
cg12102151	20	57617922	-0.106112	0.166722	0.899 (0.649-1.247)	0.524477	0.596859	1653	0.03	0.293435	34636	SLMO2	NA	NA
cg25574548	20	57618146	-0.00167119	0.0981664	0.998 (0.824-1.21)	0.986417	0.988712	1653	-0.26	0	34860	SLMO2	rs529691013;rs548241684;rs569682874;rs116580814;rs139120585	47;17;13;7;5
cg07240005	20	57618148	0.184182	0.0954402	1.202 (0.997-1.45)	0.0536303	0.10877	1653	-0.27	0	34862	SLMO2	rs529691013;rs548241684;rs569682874;rs116580814;rs139120585	49;19;15;9;7
cg21540441	20	57618152	0.134774	0.110448	1.144 (0.922-1.421)	0.22237	0.310547	1653	-0.22	4.05853e-12	34866	SLMO2	rs548241684;rs569682874;rs116580814;rs139120585	23;19;13;11
cg19014250	20	57618246	0.0255925	0.0241918	1.026 (0.978-1.076)	0.290101	0.379316	1653	-0.09	0.00513574	34960	SLMO2	NA	NA
cg08363339	20	57618487	0.0282709	0.023996	1.029 (0.981-1.078)	0.238737	0.327537	1653	-0.17	1.90743e-07	35201	SLMO2	NA	NA
cg22300615	20	57620819	-0.0809056	0.0456839	0.922 (0.843-1.009)	0.0765628	0.141086	1653	-0.1	0.00188814	37533	NA	rs529030665	14
cg12945092	20	57545458	0.0506882	0.0247101	1.052 (1.002-1.104)	0.0402362	0.0882459	1653	0.32	0	-37828	NA	rs192330755	51
cg01371776	20	57623249	0.0256684	0.0769306	1.026 (0.882-1.193)	0.738639	0.781564	1653	-0.35	0	39963	NA	NA	NA
cg25309089	20	57540954	-0.12865	0.0911215	0.879 (0.735-1.051)	0.157992	0.240672	1653	0.1	0.00102029	-42332	NA	rs565612548	20
cg26565676	20	57538303	-0.00866119	0.0518503	0.991 (0.896-1.097)	0.867337	0.889593	1653	-0.01	0.70931	-44983	NA	rs567089719;rs12480757	0;28
cg21795438	20	57537922	-0.0449275	0.0479098	0.956 (0.87-1.05)	0.348371	0.435798	1653	-0.28	0	-45364	NA	rs11698074;rs142129812	36;18
cg00887173	20	57537211	0.0722812	0.0609206	1.075 (0.954-1.211)	0.235432	0.324127	1653	0.08	0.0118615	-46075	NA	rs568395812	18
cg18116588	20	57630397	0.0475438	0.0576942	1.049 (0.937-1.174)	0.409902	0.49345	1653	0.01	0.666117	47111	NA	NA	NA
cg03144189	1	227734067	0.363638	0.0566507	1.439 (1.287-1.607)	1.37219e-10	9.58625e-08	1653	1	NA	0	NA	rs116995216;rs183450980;rs187733348;rs533400250;rs145726470	45;20;3;2;1
cg03957695	1	227733522	-0.17085	0.0939737	0.843 (0.701-1.013)	0.0690547	0.130819	1653	-0.14	1.85439e-05	-545	NA	rs571719218;rs540516025;rs903696	17;33;40
cg00642803	1	227735527	-0.00700452	0.0810497	0.993 (0.847-1.164)	0.931131	0.942745	1653	-0.21	1.55091e-11	1460	NA	rs189372778;rs548244799	2;1
cg03692091	1	227732504	0.0211716	0.102728	1.021 (0.835-1.249)	0.836718	0.86401	1653	0.22	1.84897e-12	-1563	NA	rs139735808;rs528648906	19;3
cg20062050	1	227730881	-0.012129	0.0397485	0.988 (0.914-1.068)	0.760258	0.799816	1653	0.03	0.312926	-3186	NA	rs548896762	13
cg09189118	1	227730491	0.0340917	0.0897586	1.035 (0.868-1.234)	0.704083	0.752275	1653	-0.21	8.04674e-11	-3576	NA	rs74140304	48
cg12550412	1	227730308	0.326861	0.140559	1.387 (1.053-1.826)	0.0200491	0.0532952	1653	-0.2	2.29992e-10	-3759	NA	rs534597068	48
cg11846112	1	227729906	0.0318216	0.0295787	1.032 (0.974-1.094)	0.282004	0.371292	1653	0.37	0	-4161	NA	rs565277647	16
cg12696328	1	227729680	0.056854	0.0371709	1.059 (0.984-1.138)	0.126133	0.203694	1653	0.33	0	-4387	NA	rs73090954;rs569535023;rs7516350;rs558375473	41;15;13;1
cg26424645	1	227729598	0.0421517	0.0422102	1.043 (0.96-1.133)	0.317981	0.406602	1653	0.12	0.00023464	-4469	NA	rs529822709;rs73090954	24;43
cg03213967	1	227729463	-0.00994691	0.0641489	0.99 (0.873-1.123)	0.876774	0.897468	1652	0.22	6.00453e-12	-4604	NA	rs547666359	24
cg15392911	1	227729070	0.0036821	0.0894265	1.004 (0.842-1.196)	0.967157	0.972704	1653	0.1	0.00139006	-4997	NA	rs146207429	51
cg23019286	1	227728774	0.0270447	0.0552133	1.027 (0.922-1.145)	0.62426	0.683963	1653	-0.02	0.591395	-5293	NA	NA	NA
cg05760947	1	227726508	-0.113919	0.0901701	0.892 (0.748-1.065)	0.206451	0.293754	1653	-0.12	0.000222946	-7559	NA	rs151035379;rs533615857	46;2
cg21436055	1	227746111	-0.0472852	0.0331537	0.954 (0.894-1.018)	0.153798	0.235913	1653	0.14	9.99954e-06	12044	NA	rs148700957	12
cg08111158	1	227746191	0.0135523	0.0192899	1.014 (0.976-1.053)	0.48233	0.559318	1653	0.04	0.259281	12124	NA	rs566560018	26
cg22344745	1	227746294	0.0157376	0.0154427	1.016 (0.986-1.047)	0.308158	0.397046	1653	-0.08	0.0077851	12227	NA	rs573564112;rs543769611	11;32
cg12133451	1	227746453	0.00980074	0.0138737	1.01 (0.983-1.038)	0.479924	0.557159	1653	0.02	0.515765	12386	NA	rs546096519;rs34871837;rs564694248	1;11;50
cg15594585	1	227746882	0.0204468	0.0266725	1.021 (0.969-1.075)	0.443327	0.524083	1653	0.07	0.0202397	12815	NA	rs533225714;rs115665763;rs181435022	48;12;1
cg20011248	1	227747268	0.0244465	0.0218382	1.025 (0.982-1.07)	0.262954	0.352218	1653	0.04	0.163238	13201	NA	NA	NA
cg18947553	1	227747468	-0.0356947	0.0210436	0.965 (0.926-1.006)	0.0898424	0.158648	1653	0.06	0.0820521	13401	NA	NA	NA
cg13990197	1	227720401	-0.025061	0.0533706	0.975 (0.878-1.083)	0.638665	0.696368	1653	-0.08	0.00929871	-13666	NA	NA	NA
cg02736395	1	227748424	0.00988076	0.0373404	1.01 (0.939-1.087)	0.791307	0.825946	1653	0.1	0.00163347	14357	NA	NA	NA
cg05053440	1	227748442	0.00664676	0.0244578	1.007 (0.96-1.056)	0.785803	0.82132	1653	0.02	0.570058	14375	NA	NA	NA
cg16780502	1	227748696	0.0892661	0.0350691	1.093 (1.021-1.171)	0.0109142	0.0343998	1653	0.17	1.06364e-07	14629	NA	rs532100028	4
cg14789818	1	227748712	0.0289138	0.0161026	1.029 (0.997-1.062)	0.0725595	0.135645	1653	0.25	3.9968e-15	14645	NA	rs532100028	20
cg20699586	1	227748719	0.0278837	0.0152826	1.028 (0.998-1.06)	0.0680703	0.129452	1653	0.22	1.11067e-12	14652	NA	rs532100028	27
cg10111847	1	227749377	-0.00106777	0.0166987	0.999 (0.967-1.032)	0.949016	0.957621	1653	0.06	0.0528162	15310	NA	rs182917377;rs565538663	0;15
cg13404923	1	227750845	0.00911873	0.110163	1.009 (0.813-1.252)	0.934031	0.945157	1653	0.15	5.07339e-06	16778	ZNF678	rs536338587	27
cg23913947	1	227750857	0.0348097	0.108782	1.035 (0.837-1.281)	0.748972	0.790295	1653	0.2	4.15709e-10	16790	ZNF678	rs536338587	39
cg26683023	1	227750892	0.246796	0.100839	1.28 (1.05-1.56)	0.0143877	0.0419602	1653	0.11	0.000806971	16825	ZNF678	rs548323563	31
cg26336955	1	227751018	0.063215	0.0846612	1.065 (0.902-1.258)	0.455256	0.534914	1653	0.07	0.0228183	16951	ZNF678	rs569695493	48
cg21426434	1	227751156	0.0653948	0.0456722	1.068 (0.976-1.168)	0.152193	0.234083	1653	-0.19	2.82824e-09	17089	ZNF678	rs560567258;rs570675722;rs185015562;rs553120846	4;18;28;39
cg19650264	1	227751191	0.176508	0.123353	1.193 (0.937-1.519)	0.152454	0.234382	1653	-0.11	0.000567015	17124	ZNF678	rs560567258;rs570675722;rs185015562	33;19;9
cg18865094	1	227751214	0.0049216	0.0698588	1.005 (0.876-1.152)	0.943835	0.953313	1652	0.04	0.232432	17147	ZNF678	rs570675722;rs185015562;rs553120846	42;32;21
cg26882419	1	227751228	0.130097	0.104688	1.139 (0.928-1.398)	0.213974	0.301724	1653	-0.11	0.000793601	17161	ZNF678	rs185015562;rs553120846	46;35
cg13099616	1	227751251	0.132604	0.081513	1.142 (0.973-1.34)	0.103782	0.176399	1653	-0.12	0.000271755	17184	ZNF678	rs541923854;rs117098396;rs575427276;rs545789165	12;15;20;50
cg00935430	1	227751290	0.0371101	0.0958334	1.038 (0.86-1.252)	0.698582	0.747598	1653	-0.04	0.203229	17223	ZNF678	rs574592185;rs541923854;rs117098396;rs575427276	50;29;26;21
cg12181353	1	227751318	0.0360097	0.111619	1.037 (0.833-1.29)	0.746988	0.788619	1653	-0.28	0	17251	ZNF678	NA	NA
cg21580998	1	227751410	0.131605	0.106638	1.141 (0.926-1.406)	0.217155	0.305076	1653	-0.26	0	17343	ZNF678	NA	NA
cg25207721	1	227751555	-0.0594145	0.157246	0.942 (0.692-1.282)	0.705546	0.753518	1652	-0.26	0	17488	ZNF678	NA	NA
cg06796016	1	227751612	0.00785846	0.102438	1.008 (0.825-1.232)	0.938851	0.949167	1653	-0.2	2.42148e-10	17545	ZNF678	rs184162211;rs530913446;rs552501795	19;25;48
cg14364661	1	227751935	0.118633	0.114112	1.126 (0.9-1.408)	0.298521	0.387611	1653	-0.17	1.57548e-07	17868	ZNF678	rs557214532;rs575363686	11;23
cg20999799	1	227753056	0.142391	0.108047	1.153 (0.933-1.425)	0.187549	0.273431	1653	0.07	0.0238854	18989	ZNF678	rs4653856;rs4653514	16;26
cg06882842	1	227754452	0.00423766	0.0334221	1.004 (0.941-1.072)	0.899105	0.916083	1653	0.01	0.79145	20385	ZNF678	rs558474357	40
cg04230851	1	227709603	0.0276233	0.0302741	1.028 (0.969-1.091)	0.361536	0.448286	1653	0.03	0.417606	-24464	NA	rs150728153	18
cg14741396	1	227708566	-0.000298413	0.0946361	1 (0.83-1.203)	0.997484	0.997909	1653	-0.14	1.07166e-05	-25501	NA	NA	NA
cg17137740	1	227760805	-0.152401	0.0804359	0.859 (0.733-1.005)	0.0581332	0.115357	1653	0.21	1.89164e-11	26738	ZNF678	rs534321215;rs180887738;rs71823877;rs574023426	3;13;19;49
cg06315347	1	227696691	-0.00517443	0.0673159	0.995 (0.872-1.135)	0.938729	0.949066	1653	0.01	0.65514	-37376	NA	NA	NA
cg00436883	1	227696353	-0.105872	0.0882	0.9 (0.757-1.069)	0.229999	0.318499	1653	-0.14	1.18316e-05	-37714	NA	rs533176051;rs551353397;rs566769803;rs116452249;rs549208872	51;10;3;2;1
cg10117562	1	227695939	-0.143004	0.0661743	0.867 (0.761-0.987)	0.0306943	0.0725124	1653	-0.44	0	-38128	NA	rs529201702;rs150162122;rs568800689;rs112502615;rs557911827	10;33;34;42;45
cg02622251	1	227692291	-0.0617877	0.0522295	0.94 (0.849-1.041)	0.236808	0.325547	1653	0.11	0.000504859	-41776	NA	NA	NA
cg14710850	1	227689829	0.00456197	0.00563971	1.005 (0.994-1.016)	0.418572	0.501438	1652	-0.02	0.466344	-44238	NA	rs543845745;rs144493189;rs113636432;rs2819493	41;22;12;2
cg01576459	1	227686895	0.0661595	0.0485038	1.068 (0.972-1.175)	0.172565	0.256986	1652	-0.06	0.0643951	-47172	NA	rs115491319;rs149764075;rs182763249;rs117278508;rs145872930	0;1;11;12;37
cg23895439	1	227684434	-0.0705429	0.0511532	0.932 (0.843-1.03)	0.167879	0.251776	1653	0.13	6.49174e-05	-49633	NA	NA	NA
cg27396197	13	40488303	0.290761	0.0453248	1.337 (1.224-1.462)	1.40768e-10	9.75844e-08	1653	1	NA	0	NA	rs180887841;rs61954386	47;2
cg18779421	13	40490580	0.0247558	0.0766134	1.025 (0.882-1.191)	0.7466	0.788291	1653	-0.02	0.564714	2277	NA	rs536430484	6
cg12409931	13	40493157	-0.0193855	0.0459527	0.981 (0.896-1.073)	0.673129	0.725904	1653	-0.06	0.055359	4854	NA	rs538031894	51
cg14578467	13	40501327	-0.0568139	0.0809187	0.945 (0.806-1.107)	0.48261	0.559569	1653	0.13	5.25666e-05	13024	NA	rs118081834;rs534870496;rs557978809	0;1;21
cg21831835	13	40469536	-0.0526998	0.0557556	0.949 (0.85-1.058)	0.344561	0.432165	1653	0.26	0	-18767	NA	rs550262185	33
cg23994373	13	40467906	0.0766007	0.104126	1.08 (0.88-1.324)	0.461943	0.540964	1653	-0.06	0.0796199	-20397	NA	rs575045617;rs534262042	2;1
cg18362821	13	40467126	0.0937663	0.07338	1.098 (0.951-1.268)	0.201314	0.288273	1653	0.03	0.408614	-21177	NA	rs536405017;rs546479254	3;49
cg12197666	13	40511553	-0.0748994	0.0468451	0.928 (0.846-1.017)	0.109849	0.183939	1653	-0.17	4.8422e-08	23250	NA	rs139624446;rs553567900;rs145240063	43;5;2
cg27061604	13	40463563	-0.0283339	0.0978322	0.972 (0.802-1.178)	0.772109	0.8098	1653	-0.06	0.0511453	-24740	NA	rs188174399;rs549806530;rs180927955;rs536172334	12;9;3;2
cg05331856	13	40516584	0.0580987	0.0521298	1.06 (0.957-1.174)	0.265065	0.354346	1653	0.24	3.4639e-14	28281	NA	rs138809739;rs549855943	1;28
cg04079473	13	40517323	0.10571	0.0774355	1.111 (0.955-1.294)	0.17221	0.256592	1653	0.07	0.0361622	29020	NA	rs186673368;rs554099002	22;23
cg19990527	13	40450014	-0.110039	0.0408521	0.896 (0.827-0.97)	0.00706869	0.0251898	1653	0.3	0	-38289	NA	rs547787785	0
cg14276580	13	40527020	0.0286743	0.0372329	1.029 (0.957-1.107)	0.441222	0.522166	1653	0.06	0.0471558	38717	NA	rs553851071;rs73462714;rs538540498	25;46;50
cg26177201	13	40530524	-0.00470069	0.0781366	0.995 (0.854-1.16)	0.952028	0.960126	1653	-0.31	0	42221	NA	rs536397535;rs553537866;rs573219395	20;32;50
cg00142556	13	40437637	-0.00174438	0.0381943	0.998 (0.926-1.076)	0.963572	0.969724	1653	-0.17	1.73959e-07	-50666	NA	rs577164229;rs59548358;rs565017243;rs575461117;rs117622332	44;33;3;2;1
cg08142304	13	40435836	0.0239987	0.0762126	1.024 (0.882-1.189)	0.752844	0.793562	1653	0.35	0	-52467	NA	rs571435593;rs561325771;rs530129349;rs573668545;rs536298987;rs9548953	13;23;24;38;45;50
cg00987886	13	40431876	-0.0176415	0.0723838	0.983 (0.853-1.132)	0.807447	0.839493	1653	-0.14	7.96772e-06	-56427	NA	NA	NA
cg25305444	13	40410530	-0.0133861	0.0263711	0.987 (0.937-1.039)	0.61173	0.673142	1652	-0.24	8.43769e-15	-77773	NA	rs183412755;rs562258092;rs184985609	44;35;1
cg00639121	13	40400271	-0.0131893	0.0824723	0.987 (0.84-1.16)	0.872941	0.89427	1653	-0.04	0.247287	-88032	NA	NA	NA
cg16042652	13	40396777	0.136535	0.0760487	1.146 (0.988-1.331)	0.0725959	0.135695	1653	-0.27	0	-91526	NA	rs552694322;rs4503676;rs73181708	1;14;21
cg06408943	13	40389708	0.0260808	0.0257725	1.026 (0.976-1.08)	0.311556	0.400359	1653	-0.15	1.45227e-06	-98595	NA	rs546968543;rs567537819	5;36
cg15975352	13	40386044	0.228872	0.0670068	1.257 (1.102-1.434)	0.00063631	0.00453211	1653	0.2	4.18216e-10	-102259	NA	rs139536441;rs538474006;rs189288923	1;26;31
cg06718476	13	40384448	-0.0393278	0.0264079	0.961 (0.913-1.013)	0.136424	0.215858	1653	0.5	0	-103855	NA	rs116546377;rs4473058;rs75829077;rs536747628	28;15;2;1
cg04498312	13	40605620	0.017307	0.048789	1.017 (0.925-1.12)	0.722791	0.76815	1653	0.43	0	117317	NA	rs140377151;rs564421798	25;2
cg23195527	13	40609705	-0.0441788	0.0667635	0.957 (0.839-1.091)	0.50815	0.582377	1653	-0.12	9.23442e-05	121402	NA	rs572400315	48
cg14180343	13	40363827	-0.15869	0.0648008	0.853 (0.751-0.969)	0.0143296	0.0418383	1653	0.19	9.95549e-10	-124476	COG6	rs180708959;rs7992271	0;51
cg12136549	13	40362718	0.0881365	0.0801308	1.092 (0.933-1.278)	0.271373	0.360682	1653	-0.12	0.00012456	-125585	COG6	rs576117384;rs541585325	0;28
cg17168460	13	40362484	0.168061	0.111303	1.183 (0.951-1.471)	0.13106	0.209546	1653	-0.12	0.000253981	-125819	COG6	rs373229917;rs550295326	0;7
cg11807844	13	40362473	-0.187334	0.0873501	0.829 (0.699-0.984)	0.0319822	0.0747045	1653	-0.05	0.140931	-125830	COG6	NA	NA
cg12691745	13	40360961	0.0971168	0.0488371	1.102 (1.001-1.213)	0.046747	0.0984138	1653	-0.06	0.0600795	-127342	COG6	NA	NA
cg26521807	13	40360417	0.00450549	0.0653163	1.005 (0.884-1.142)	0.945006	0.954286	1653	0.42	0	-127886	COG6	rs538251104	1
cg10147226	13	40360170	-0.030822	0.0472856	0.97 (0.884-1.064)	0.514513	0.588029	1653	0.4	0	-128133	COG6	rs530718128;rs550538882;rs137918750;rs369379886	15;14;10;2
cg07620831	13	40359712	0.0299202	0.0469948	1.03 (0.94-1.13)	0.524339	0.596737	1653	-0.1	0.00207034	-128591	COG6	NA	NA
cg11802176	13	40359182	-0.0820705	0.0585347	0.921 (0.821-1.033)	0.16089	0.243943	1653	-0.11	0.000677055	-129121	COG6	rs146032780;rs117884494;rs575916775	24;23;1
cg11763522	13	40621412	0.0587579	0.0565751	1.061 (0.949-1.185)	0.298999	0.388081	1653	-0.07	0.0283559	133109	NA	rs535667525	18
cg20990091	13	40621611	-0.00741193	0.0632073	0.993 (0.877-1.124)	0.906651	0.922368	1653	-0.18	1.77673e-08	133308	NA	rs144127227;rs541427685	32;42
cg23904950	13	40621834	-0.0112194	0.0918073	0.989 (0.826-1.184)	0.902736	0.919108	1653	-0.12	0.000113496	133531	NA	rs74044343;rs9805395;rs192386464;rs61954454;rs369627282;rs539755089;rs184724352	47;40;39;36;29;21;2
cg12781397	13	40353985	0.0529982	0.0630933	1.054 (0.932-1.193)	0.40091	0.485133	1653	-0.17	1.43318e-07	-134318	COG6	NA	NA
cg01699148	13	40350843	0.081818	0.0726251	1.085 (0.941-1.251)	0.25992	0.349154	1653	-0.23	1.11022e-13	-137460	COG6	rs189076829;rs551416963;rs547668797	1;23;26
cg05702832	13	40634474	0.0656936	0.0485124	1.068 (0.971-1.174)	0.175685	0.260436	1653	-0.19	1.04392e-09	146171	NA	rs75830899;rs535266114	0;1
cg02633155	13	40635473	-0.192767	0.0943799	0.825 (0.685-0.992)	0.0411056	0.0896273	1653	0.06	0.084345	147170	NA	rs557697542;rs111804746;rs147401751	31;4;1
cg06940858	13	40339934	-0.108782	0.0999136	0.897 (0.737-1.091)	0.276259	0.36557	1653	-0.06	0.0815881	-148369	COG6	NA	NA
cg22463921	13	40639169	-0.00413096	0.0680527	0.996 (0.872-1.138)	0.951596	0.959767	1653	-0.13	4.2777e-05	150866	NA	rs116680318;rs76718331	19;42
cg01028964	13	40644022	0.0282073	0.0469039	1.029 (0.938-1.128)	0.547584	0.617234	1653	0.08	0.0143114	155719	NA	rs370950115	1
cg20099181	13	40646643	0.0351431	0.0697958	1.036 (0.903-1.188)	0.614604	0.675626	1653	0.05	0.0959601	158340	NA	rs559507442	0
cg08600101	13	40649121	-0.110485	0.0427498	0.895 (0.823-0.974)	0.00975323	0.0317308	1653	-0.13	3.66378e-05	160818	NA	NA	NA
cg12100109	13	40325939	-0.0639486	0.0808248	0.938 (0.801-1.099)	0.428827	0.510847	1653	-0.07	0.0366378	-162364	COG6	rs570074271;rs146466823	11;12
cg05346695	13	40656725	-0.0554393	0.0427625	0.946 (0.87-1.029)	0.194822	0.281303	1653	0.38	0	168422	NA	rs116730942;rs150271306	1;10
cg01770044	13	40661448	-0.0301606	0.105364	0.97 (0.789-1.193)	0.774685	0.811969	1653	-0.08	0.0113215	173145	NA	rs548226833;rs567967558;rs145059789	0;24;47
ch.13.39564907R	13	40666907	-0.108477	0.0711899	0.897 (0.78-1.032)	0.127568	0.205403	1653	0.32	0	178604	NA	NA	NA
cg09331166	13	40670783	0.0555928	0.0616709	1.057 (0.937-1.193)	0.367353	0.453776	1653	-0.18	6.12892e-09	182480	NA	rs557859011;rs138036783	15;11
cg22246741	13	40676888	0.0584252	0.0425804	1.06 (0.975-1.152)	0.170028	0.254169	1653	-0.14	1.50988e-05	188585	NA	rs551521479	0
cg15243488	13	40677131	0.0985977	0.0783741	1.104 (0.946-1.287)	0.208378	0.295801	1653	-0.34	0	188828	NA	NA	NA
cg26545623	13	40677344	-0.0665062	0.0685046	0.936 (0.818-1.07)	0.331634	0.419784	1653	-0.49	0	189041	NA	rs369075998;rs573981260;rs113840656	32;2;1
cg11413995	13	40677971	-0.0604436	0.0549542	0.941 (0.845-1.048)	0.27138	0.360689	1653	-0.04	0.220692	189668	NA	rs142160437;rs553151815;rs573356577;rs545186210	23;18;17;2
cg21843317	13	40683714	0.121242	0.0380903	1.129 (1.048-1.216)	0.00145751	0.00816404	1653	0.25	1.11022e-15	195411	NA	rs9549061;rs146908722	39;35
cg03944422	13	40689506	-0.189087	0.126633	0.828 (0.646-1.061)	0.135387	0.214643	1653	-0.17	5.95909e-08	201203	NA	rs570605560;rs146143284	41;47
cg08532681	13	40689914	0.0138645	0.0249091	1.014 (0.966-1.065)	0.577799	0.64368	1653	-0.17	5.27819e-08	201611	NA	rs183870499;rs114687038;rs1336489	29;22;9
cg26108621	13	40690368	-0.00690982	0.0546595	0.993 (0.892-1.105)	0.899403	0.916331	1653	-0.09	0.00519511	202065	NA	rs190720922	21
cg00199820	13	40283284	-0.0146338	0.0549181	0.985 (0.885-1.097)	0.78988	0.824747	1653	-0.15	4.05282e-06	-205019	COG6	rs376759616	22
cg11327522	13	40695260	0.0094656	0.0534377	1.01 (0.909-1.121)	0.859403	0.88297	1653	-0.12	0.000119463	206957	NA	rs9603680;rs540216028;rs113204637	42;14;2
cg13809964	13	40705672	0.0289969	0.0459735	1.029 (0.941-1.126)	0.528216	0.600165	1653	-0.11	0.000832462	217369	NA	rs111415169;rs537516833	41;1
cg05559368	13	40706714	-0.0428068	0.0706411	0.958 (0.834-1.1)	0.544531	0.61455	1653	-0.11	0.000780388	218411	NA	rs569116555;rs573352181;rs542222257;rs145947652	0;1;11;48
cg02345433	13	40263193	0.0104757	0.018034	1.011 (0.975-1.047)	0.561316	0.62928	1628	-0.3	0	-225110	COG6	rs544476550;rs554208862;rs529832722	36;17;8
cg09736091	13	40714200	0.0808974	0.045345	1.084 (0.992-1.185)	0.0744171	0.138179	1653	-0.11	0.000658258	225897	NA	rs9532504;rs74044379;rs540642058;rs377074764	17;11;2;1
cg02507347	13	40714464	0.102783	0.0708093	1.108 (0.965-1.273)	0.146629	0.227706	1653	-0.01	0.813936	226161	NA	rs535940292;rs185143896	25;24
cg25119076	13	40261517	-0.00651819	0.0556121	0.994 (0.891-1.108)	0.906695	0.922405	1653	-0.16	7.76121e-07	-226786	COG6	rs9315724;rs545283571	5;46
cg00406098	13	40716180	-0.0430771	0.0546385	0.958 (0.861-1.066)	0.430461	0.512343	1653	0.42	0	227877	NA	NA	NA
cg05881768	13	40258678	0.0627734	0.0336628	1.065 (0.997-1.137)	0.0622139	0.121215	1653	-0.25	1.11022e-15	-229625	COG6	NA	NA
cg04349834	13	40257078	0.0407074	0.053318	1.042 (0.938-1.156)	0.445175	0.525765	1653	-0.24	6.88338e-14	-231225	COG6	rs561342296;rs138895902;rs531436972;rs547846967;rs568033915	10;20;26;36;49
cg09172222	13	40720594	-0.00168765	0.0492708	0.998 (0.906-1.1)	0.972676	0.977291	1653	0.15	1.65387e-06	232291	NA	rs143977170;rs528338942;rs146856210	2;35;42
cg04839710	13	40253383	-0.0118457	0.0296283	0.988 (0.932-1.047)	0.689297	0.739695	1653	-0.22	2.76401e-12	-234920	COG6	NA	NA
cg22641125	13	40253240	-0.00976884	0.0547023	0.99 (0.89-1.102)	0.858266	0.88202	1653	-0.12	0.000174406	-235063	COG6	rs113345578;rs186505129	23;2
cg20288704	13	40253121	-0.00840113	0.041515	0.992 (0.914-1.076)	0.839633	0.866448	1653	-0.2	3.30892e-10	-235182	COG6	NA	NA
cg27399653	13	40723668	-0.146906	0.108301	0.863 (0.698-1.068)	0.174954	0.259629	1653	0.03	0.359182	235365	NA	NA	NA
cg21903985	13	40252764	-0.0376032	0.0782241	0.963 (0.826-1.123)	0.630722	0.689533	1653	-0.04	0.25596	-235539	COG6	rs541178771;rs557987759;rs112680093	1;14;31
cg00420391	13	40726420	0.0316607	0.0399817	1.032 (0.954-1.116)	0.428431	0.510485	1653	0.23	2.36478e-13	238117	NA	rs574494816;rs79814798	0;15
cg02779128	13	40726558	-0.00337946	0.0413701	0.997 (0.919-1.081)	0.934895	0.945876	1653	0.24	3.33067e-14	238255	NA	rs141854209;rs530609735	0;1
cg04165955	13	40732920	-0.0315856	0.0850979	0.969 (0.82-1.145)	0.710512	0.757736	1653	0.06	0.0685172	244617	NA	NA	NA
cg02124734	13	40735462	-0.0145567	0.0257262	0.986 (0.937-1.037)	0.571508	0.638192	1653	0.09	0.00333886	247159	NA	rs199643052;rs531650756;rs73183585;rs147373244;rs139596398;rs61954985	51;50;30;29;21;2

## Sheet: Supplementary Data 5
CpG marker associations with PAH at 16 established PAH genes. CpG marker(s) with Q-values < 0.05 are highlighted.
Gene	Gene region feature category	CpG marker	Chromosome	Position GRCh37	Effect1	Standard error	OR (95%CI)	P value	P value FDR adjusted	Sample size	Correlation coefficient with lead CpG marker	Correlation coefficient P value	Nearby SNPs	Distance in base pairs of nearby SNPs from CpG marker
cg18151425	BMP10	Body	2	69093574	-0.0692691	0.0550234	0.933 (0.838-1.039)	0.208066	0.705654	1653	-0.13	2.51429e-07	rs528178471;rs35654958;rs143798669	1;23;39
cg21946727	BMP10	Body	2	69097505	-0.0113903	0.0258394	0.989 (0.94-1.04)	0.659348	0.891401	1653	-0.03	0.265155	rs191612824;rs72905617	18;46
cg11308639	BMP10	1stExon	2	69098272	-0.0696842	0.0461945	0.933 (0.852-1.021)	0.131428	0.595166	1653	-0.31	0	rs565622752	31
cg10976975	BMP10	5'UTR	2	69098569	0.227331	0.0481419	1.255 (1.142-1.379)	2.33425e-06	0.00130018	1653	1	NA	rs143461364	40
cg12711530	BMP10	TSS1500	2	69099285	0.103541	0.0515864	1.109 (1.002-1.227)	0.0447356	0.42166	1653	-0.07	0.0070458	rs573741942	31
cg08963213	BMP10	TSS1500	2	69099476	0.00907432	0.0152993	1.009 (0.979-1.04)	0.553101	0.87123	1653	-0.1	0.000106333	rs536047773;rs6546443	39;5
cg10881615	BMP10	TSS1500	2	69100119	-0.0159451	0.0657689	0.984 (0.865-1.12)	0.808439	0.93268	1653	-0.25	0	rs574237920;rs182232081;rs559663764	0;1;31
cg06313935	KCNK3	TSS1500	2	26914372	0.00597725	0.0267051	1.006 (0.955-1.06)	0.822894	0.93268	1653	-0.04	0.0798055	rs1275988;rs144317229	10;2
cg05782445	KCNK3	TSS1500	2	26915207	0.0176138	0.0337861	1.018 (0.953-1.087)	0.602136	0.877652	1653	-0.01	0.810812	rs531007772	22
cg20491914	KCNK3	TSS1500	2	26915349	0.0529554	0.0430826	1.054 (0.969-1.147)	0.219011	0.726127	1653	0.02	0.463014	rs552744199;rs564666691;rs149924989	50;25;13
cg18327056	KCNK3	TSS1500	2	26915355	0.018682	0.0422551	1.019 (0.938-1.107)	0.658399	0.891401	1653	0	0.993984	rs564666691;rs149924989	31;19
cg01805869	KCNK3	1stExon	2	26915772	0.0524947	0.0459816	1.054 (0.963-1.153)	0.253602	0.767697	1653	0.13	8.80287e-08	NA	NA
cg17263061	KCNK3	1stExon	2	26915892	-0.0396498	0.0978673	0.961 (0.793-1.164)	0.685376	0.898246	1653	0.03	0.210738	rs550535933	32
cg18101022	KCNK3	Body	2	26916149	0.052533	0.0547332	1.054 (0.947-1.173)	0.337156	0.788683	1653	-0.02	0.469696	rs546757837;rs111740015;rs573854657	49;11;2
cg01643580	KCNK3	Body	2	26916399	0.0865895	0.0495842	1.09 (0.989-1.202)	0.0807571	0.487286	1653	0.05	0.0555767	NA	NA
cg20955989	KCNK3	Body	2	26916575	-0.00359554	0.0235223	0.996 (0.952-1.043)	0.878512	0.948316	1653	0.06	0.0231964	NA	NA
cg25117841	KCNK3	Body	2	26916741	0.0284579	0.0145477	1.029 (1-1.059)	0.0504431	0.42166	1490	0.03	0.331444	rs112133517	0
cg19115882	KCNK3	Body	2	26919145	0.0639049	0.0477733	1.066 (0.971-1.171)	0.181005	0.653434	1653	-0.1	9.5778e-05	NA	NA
cg01137141	KCNK3	Body	2	26925287	0.184395	0.0991318	1.202 (0.99-1.46)	0.0628712	0.42166	1653	0.03	0.217998	rs553486189	50
cg06562172	KCNK3	Body	2	26927137	-0.0119437	0.0753562	0.988 (0.852-1.145)	0.874066	0.945596	1653	0	0.917024	NA	NA
cg01627597	KCNK3	Body	2	26927436	0.0191503	0.0468721	1.019 (0.93-1.117)	0.682859	0.898246	1653	-0.1	0.000100055	rs537014227;rs558293980	44;2
cg14254480	KCNK3	Body	2	26927693	-0.027417	0.0827315	0.973 (0.827-1.144)	0.740345	0.920148	1653	-0.08	0.00115815	rs541119599;rs559893520;rs114753316	21;22;44
cg11415491	KCNK3	Body	2	26928228	0.0331365	0.0666605	1.034 (0.907-1.178)	0.619123	0.877826	1653	-0.01	0.660588	NA	NA
cg13460121	KCNK3	Body	2	26928252	-0.0785484	0.0666169	0.924 (0.811-1.053)	0.238356	0.756236	1653	-0.02	0.318714	rs558034832	30
cg20209499	KCNK3	Body	2	26929892	-0.0558548	0.0600358	0.946 (0.841-1.064)	0.352186	0.788683	1653	-0.05	0.047698	rs535821406;rs557355580	0;12
cg25198111	KCNK3	Body	2	26934498	-0.0418117	0.0729175	0.959 (0.831-1.106)	0.566366	0.873867	1653	-0.05	0.0574759	rs184430965	23
cg05616379	KCNK3	Body	2	26943660	0.228452	0.106983	1.257 (1.019-1.55)	0.032728	0.401529	1653	-0.06	0.0137688	NA	NA
cg22313606	KCNK3	Body	2	26943931	-0.19088	0.0932769	0.826 (0.688-0.992)	0.0407195	0.42166	1653	-0.07	0.00271084	rs549587212;rs149273703;rs144424178	6;44;47
cg10356210	KCNK3	Body	2	26946568	0.0441712	0.0558467	1.045 (0.937-1.166)	0.42898	0.797514	1653	-0.14	5.41272e-09	rs147930360	0
cg11273176	KCNK3	Body	2	26947126	-0.199443	0.0817853	0.819 (0.698-0.962)	0.0147437	0.293295	1653	-0.06	0.0160877	NA	NA
cg06854842	KCNK3	Body	2	26947187	0.12274	0.0786598	1.131 (0.969-1.319)	0.118667	0.573969	1653	-0.18	5.51781e-13	NA	NA
cg16398133	KCNK3	Body	2	26947234	-0.0417629	0.0855855	0.959 (0.811-1.134)	0.625573	0.87991	1653	-0.03	0.221707	rs150014547;rs145169631	40;44
cg08605458	KCNK3	Body	2	26949714	-0.0284364	0.0553843	0.972 (0.872-1.083)	0.607645	0.877652	1653	-0.05	0.03467	NA	NA
cg06318013	KCNK3	Body	2	26950100	-0.0319943	0.0789385	0.969 (0.83-1.131)	0.685252	0.898246	1653	-0.1	2.36353e-05	rs575262839	16
cg13539203	KCNK3	Body	2	26950545	0.0308852	0.0525682	1.031 (0.93-1.143)	0.55685	0.87123	1653	-0.02	0.435628	rs143689341	2
cg24304658	KCNK3	Body	2	26950770	-0.157334	0.150085	0.854 (0.637-1.147)	0.294503	0.777846	1653	0.05	0.0412921	rs199970334;rs540879740;rs150300013;rs145849564	38;35;23;2
cg23136742	KCNK3	Body	2	26950956	-0.0241527	0.0219112	0.976 (0.935-1.019)	0.27033	0.774618	1653	0.36	0	NA	NA
cg27485108	KCNK3	Body	2	26951130	-0.0212172	0.0192533	0.979 (0.943-1.017)	0.270462	0.774618	1653	0.6	0	rs578012367	4
cg01704636	KCNK3	Body	2	26951353	-0.0394105	0.0243837	0.961 (0.916-1.008)	0.106037	0.532097	1653	0.63	0	NA	NA
cg16842187	KCNK3	3'UTR	2	26951473	-0.0419988	0.0162112	0.959 (0.929-0.99)	0.00957749	0.244524	1653	1	NA	NA	NA
cg25444821	KCNK3	3'UTR	2	26952869	0.079925	0.0743043	1.083 (0.936-1.253)	0.282086	0.774618	1653	-0.09	0.000178009	rs185596031	2
cg19991086	KCNK3	3'UTR	2	26953767	0.00914122	0.0364197	1.009 (0.94-1.084)	0.801817	0.93268	1653	0.01	0.589401	rs368325672;rs61358533	0;1
cg04626686	KCNK3	3'UTR	2	26954056	-0.0145098	0.0451918	0.986 (0.902-1.077)	0.748156	0.923998	1653	-0.08	0.000976117	rs374498049;rs181340215	1;23
cg05646467	BMPR2	TSS1500	2	203239707	0.0254264	0.0503923	1.026 (0.929-1.132)	0.613862	0.877652	1653	0.02	0.492982	rs576826015;rs182078775	23;34
cg07034632	BMPR2	TSS1500	2	203239928	0.0633528	0.0621936	1.065 (0.943-1.204)	0.308375	0.788683	1653	0.27	0	rs562642417	32
cg14973797	BMPR2	TSS1500	2	203240087	0.0629477	0.0804273	1.065 (0.91-1.247)	0.433823	0.797514	1653	0.46	0	rs560462845	17
cg07312854	BMPR2	TSS1500	2	203240174	0.0150385	0.072911	1.015 (0.88-1.171)	0.836589	0.93268	1653	-0.03	0.174694	rs191088330;rs565141672	0;1
cg04940109	BMPR2	TSS1500	2	203240432	-0.0262058	0.115921	0.974 (0.776-1.223)	0.82115	0.93268	1653	0.18	4.4853e-14	NA	NA
cg21566550	BMPR2	TSS1500	2	203240691	0.122824	0.227517	1.131 (0.724-1.766)	0.589304	0.875301	1652	0.2	0	rs537921386;rs144852255	19;41
cg14428027	BMPR2	TSS200	2	203241027	0.0745973	0.132285	1.077 (0.831-1.396)	0.572814	0.875301	1653	0.15	3.61658e-10	rs532378406	51
cg13272839	BMPR2	5'UTR	2	203241107	0.181477	0.163967	1.199 (0.869-1.653)	0.268384	0.774618	1653	0.24	0	NA	NA
cg02519558	BMPR2	5'UTR	2	203241564	-0.205848	0.192346	0.814 (0.558-1.187)	0.28453	0.774618	1653	-0.02	0.345575	rs572725320	43
cg18521536	BMPR2	5'UTR	2	203241570	0.172336	0.130667	1.188 (0.92-1.535)	0.187206	0.655808	1653	0.57	0	rs572725320	37
cg09410845	BMPR2	5'UTR	2	203241870	-0.147175	0.15729	0.863 (0.634-1.175)	0.34943	0.788683	1653	0.16	2.0453e-11	rs576324893;rs529212826	45;9
cg24078566	BMPR2	5'UTR	2	203241941	-0.238531	0.147239	0.788 (0.59-1.051)	0.105226	0.532097	1653	0.18	3.77476e-14	rs116154690	46
cg10166126	BMPR2	5'UTR	2	203241972	0.0124729	0.174137	1.013 (0.72-1.424)	0.942899	0.976198	1653	0.15	1.29689e-09	rs576966565;rs560710730	8;12
cg26894435	BMPR2	5'UTR	2	203242089	0.00122644	0.0864355	1.001 (0.845-1.186)	0.988679	0.990457	1653	0.58	0	rs527863342	39
cg15362398	BMPR2	5'UTR	2	203242106	0.0353571	0.13419	1.036 (0.796-1.348)	0.792177	0.927799	1653	0.49	0	rs147936167	3
cg05364508	BMPR2	Body	2	203242417	0.00402751	0.0460229	1.004 (0.917-1.099)	0.930265	0.968519	1653	-0.4	0	rs557979440	12
cg14787880	BMPR2	Body	2	203244123	0.0500047	0.0432659	1.051 (0.966-1.144)	0.247782	0.759798	1653	0.07	0.00506318	rs576649580;rs544027801	18;10
cg22892485	BMPR2	Body	2	203244643	0.13592	0.0490964	1.146 (1.04-1.261)	0.00563279	0.194284	1653	1	NA	rs567136989;rs138677879;rs546848893;rs571483044	23;26;34;35
cg23307829	BMPR2	Body	2	203245987	-0.190913	0.109913	0.826 (0.666-1.025)	0.0823955	0.487286	1653	-0.12	7.09422e-07	rs550917128	47
cg14004759	BMPR2	Body	2	203247628	-0.0252098	0.0442223	0.975 (0.894-1.063)	0.56863	0.874937	1653	-0.24	0	NA	NA
cg16160188	BMPR2	Body	2	203273793	-0.00507922	0.030624	0.995 (0.937-1.056)	0.868269	0.94274	1653	-0.01	0.773685	rs182340125	20
cg17446576	BMPR2	Body	2	203274331	-0.0479126	0.0330067	0.953 (0.894-1.017)	0.146613	0.627585	1653	-0.07	0.00596261	rs182896031;rs529461036	12;19
cg24261289	BMPR2	Body	2	203282845	-0.117897	0.0480962	0.889 (0.809-0.977)	0.0142353	0.293295	1653	-0.62	0	NA	NA
cg18483459	BMPR2	Body	2	203294144	-0.0545986	0.064558	0.947 (0.834-1.075)	0.397704	0.797514	1653	0.05	0.054934	rs551251203	45
cg19629634	BMPR2	Body	2	203307925	-0.0482675	0.0618744	0.953 (0.844-1.076)	0.435338	0.797514	1652	0.11	1.69563e-05	NA	NA
cg21911195	BMPR2	Body	2	203328473	-0.120226	0.0899324	0.887 (0.743-1.058)	0.18127	0.653434	1653	-0.09	0.000203073	NA	NA
cg04531005	BMPR2	Body	2	203329378	-0.00344463	0.0237725	0.997 (0.951-1.044)	0.88479	0.948729	1651	-0.13	6.22712e-08	rs557567077;rs575944935	1;10
cg01651751	BMPR2	ExonBnd	2	203329535	0.0847082	0.0668289	1.088 (0.955-1.241)	0.204963	0.702275	1653	-0.19	1.77636e-15	rs573463511;rs147207234;rs112862820	0;1;6
cg05760863	BMPR2	Body	2	203356329	0.125537	0.0729396	1.134 (0.983-1.308)	0.0852302	0.489415	1653	-0.15	2.41446e-09	rs567842916;rs192505146	1;42
cg01630691	BMPR2	Body	2	203359167	0.0211199	0.046269	1.021 (0.933-1.118)	0.64806	0.88534	1653	0.04	0.0782693	NA	NA
cg16892934	BMPR2	Body	2	203359704	-0.0418308	0.0273973	0.959 (0.909-1.012)	0.126805	0.591105	1653	-0.5	0	rs530354779;rs548154126;rs139840515	29;24;10
cg15066179	BMPR2	Body	2	203368196	0.0373705	0.0356393	1.038 (0.968-1.113)	0.294373	0.777846	1653	-0.1	9.68445e-05	rs4281883;rs4338944;rs549654509	15;16;34
cg11679153	BMPR2	Body	2	203373566	-0.0470599	0.0577395	0.954 (0.852-1.068)	0.415051	0.797514	1653	-0.29	0	NA	NA
cg09205153	BMPR2	Body	2	203394237	0.0395619	0.0251187	1.04 (0.99-1.093)	0.115257	0.565278	1653	-0.24	0	rs192748852;rs570440163	7;29
cg00237761	BMPR2	Body	2	203410507	-0.0136668	0.0486202	0.986 (0.897-1.085)	0.778639	0.927799	1653	0.01	0.682012	rs187976916;rs191283304	29;39
cg25048132	BMPR2	3'UTR	2	203431619	-0.0227033	0.0487384	0.978 (0.888-1.076)	0.641344	0.882046	1653	-0.17	3.23297e-12	rs543872487;rs555803457	5;1
cg21134601	ATP13A3	3'UTR	3	194125613	0.0578349	0.0398743	1.06 (0.98-1.146)	0.146938	0.627585	1652	-0.11	3.81619e-06	rs568120774;rs148379891	5;4
cg03592833	ATP13A3	Body	3	194129373	0.0764326	0.103776	1.079 (0.881-1.323)	0.461418	0.823749	1653	-0.13	4.9814e-08	rs577815381	32
cg02158095	ATP13A3	Body	3	194131855	-0.0500906	0.0678415	0.951 (0.833-1.086)	0.460303	0.823749	1653	-0.13	1.39644e-07	rs146179661;rs562644612;rs529934620	0;1;37
cg19850532	ATP13A3	Body	3	194133903	0.0283716	0.0349572	1.029 (0.961-1.102)	0.417015	0.797514	1653	-0.01	0.828912	rs557531119	12
ch.3.3822654R	ATP13A3	Body	3	194136354	-0.0235664	0.0404569	0.977 (0.902-1.057)	0.560226	0.87123	1653	-0.02	0.430457	NA	NA
cg01684255	ATP13A3	Body	3	194142667	0.0135646	0.0270308	1.014 (0.961-1.069)	0.615795	0.877652	1653	-0.35	0	rs184120199;rs551482841;rs569735956	23;18;2
cg27566398	ATP13A3	Body	3	194145627	0.0779279	0.0827688	1.081 (0.919-1.271)	0.346442	0.788683	1653	-0.07	0.00423332	rs536205476	8
cg15945782	ATP13A3	Body	3	194146236	-0.0236821	0.0472319	0.977 (0.89-1.071)	0.616089	0.877652	1653	-0.09	0.000215078	rs531855588;rs550351335;rs568732265	38;25;22
cg00401094	ATP13A3	Body	3	194152479	0.00735002	0.0586078	1.007 (0.898-1.13)	0.900199	0.954384	1653	-0.01	0.68465	rs558732922;rs577037591;rs544131462;rs367867839;rs574535436	49;30;25;13;5
cg08227659	ATP13A3	Body	3	194152923	0.191104	0.100051	1.211 (0.995-1.473)	0.0561249	0.42166	1653	-0.11	3.82731e-06	rs564512723;rs531987391;rs192717132	21;11;2
cg05149988	ATP13A3	Body	3	194153366	-0.0544422	0.0323964	0.947 (0.889-1.009)	0.0928593	0.506041	1651	0.06	0.0142079	rs116535452	21
cg20779955	ATP13A3	Body	3	194153899	0.0261321	0.0334566	1.026 (0.961-1.096)	0.434758	0.797514	1651	0.07	0.00307978	rs547714519;rs36077749	10;34
cg13101259	ATP13A3	Body	3	194160925	0.109065	0.0931522	1.115 (0.929-1.339)	0.24167	0.756236	1653	-0.03	0.198718	rs537178538	0
cg13660180	ATP13A3	Body	3	194160931	0.156075	0.0926741	1.169 (0.975-1.402)	0.0921568	0.506041	1653	-0.09	0.000385994	rs555915212	49
cg27424593	ATP13A3	Body	3	194168156	-0.133499	0.0655902	0.875 (0.769-0.995)	0.0418165	0.42166	1653	1	NA	rs547828248	5
cg17965495	ATP13A3	Body	3	194170224	0.0118185	0.0474014	1.012 (0.922-1.11)	0.803107	0.93268	1653	0.07	0.005182	rs140917053;rs549667956;rs34553881;rs551241645	0;10;12;23
cg16328225	ATP13A3	Body	3	194171286	0.0230134	0.0337521	1.023 (0.958-1.093)	0.495343	0.837753	1653	-0.11	7.85969e-06	rs114249561	1
cg22173373	ATP13A3	Body	3	194174630	0.0166394	0.0210957	1.017 (0.976-1.06)	0.430253	0.797514	1644	-0.04	0.123678	rs529342077;rs183339540	26;40
cg17551702	ATP13A3	Body	3	194180666	-0.0209654	0.0205952	0.979 (0.941-1.02)	0.308689	0.788683	1631	0.11	4.34257e-06	rs200264100;rs115855066	0;45
cg26930208	ATP13A3	Body	3	194181451	-0.0303064	0.113237	0.97 (0.777-1.211)	0.788978	0.927799	1653	-0.18	7.19869e-13	rs528864161;rs532951838;rs75156964	31;14;5
cg07156557	ATP13A3	5'UTR	3	194185300	0.0759321	0.0543672	1.079 (0.97-1.2)	0.162518	0.639869	1649	0.07	0.00274955	rs549873461;rs74743491;rs529428483	1;4;29
cg08059402	ATP13A3	1stExon	3	194188646	-0.0832899	0.0502694	0.92 (0.834-1.015)	0.0975452	0.517454	1653	-0.05	0.0417312	rs55865766	34
cg13959207	ATP13A3	TSS200	3	194188988	0.00658705	0.0193622	1.007 (0.969-1.046)	0.733704	0.918492	1648	-0.06	0.0101598	rs183981823	7
cg15977148	ATP13A3	TSS1500	3	194189443	0.0316032	0.0454183	1.032 (0.944-1.128)	0.486539	0.836427	1653	0.07	0.00514976	rs569300601;rs76091690	0;49
cg24332696	ATP13A3	TSS1500	3	194189474	-0.057687	0.0518422	0.944 (0.853-1.045)	0.265819	0.774618	1653	0	0.956782	rs76091690	18
cg24635385	ATP13A3	TSS1500	3	194189491	-0.0130152	0.022434	0.987 (0.945-1.031)	0.561811	0.87123	1650	-0.08	0.00124572	rs569300601;rs76091690	50;1
cg04465185	ATP13A3	TSS1500	3	194189924	-0.0420421	0.0611919	0.959 (0.85-1.081)	0.492049	0.837753	1653	0.11	2.79154e-06	rs547768517	1
cg10173291	ATP13A3	TSS1500	3	194190120	-0.0710407	0.0383455	0.931 (0.864-1.004)	0.0639328	0.42166	1653	-0.14	9.34521e-09	rs74899514	13
cg10730450	SMAD1	TSS1500	4	146401747	0.0043105	0.0356422	1.004 (0.937-1.077)	0.90374	0.954702	1640	0.38	0	rs117856860;rs145900142	23;50
cg23506358	SMAD1	TSS1500	4	146401952	0.072468	0.0408433	1.075 (0.992-1.165)	0.0760143	0.47573	1653	0.36	0	NA	NA
cg13309020	SMAD1	TSS1500	4	146402262	0.0371775	0.0436458	1.038 (0.953-1.131)	0.394325	0.797514	1653	0.41	0	rs558074771	51
cg01803059	SMAD1	TSS1500	4	146402404	0.0373203	0.0571926	1.038 (0.928-1.161)	0.514055	0.842143	1653	0.39	0	NA	NA
cg23141810	SMAD1	TSS1500	4	146402435	0.0416863	0.0839178	1.043 (0.884-1.229)	0.619364	0.877826	1653	0.16	1.35071e-10	rs6854034	35
cg02971575	SMAD1	TSS1500	4	146402540	-0.0374438	0.0736557	0.963 (0.834-1.113)	0.611199	0.877652	1653	0.28	0	rs541874164	13
cg07075512	SMAD1	TSS1500	4	146402943	-0.316209	0.170474	0.729 (0.522-1.018)	0.0636126	0.42166	1653	-0.04	0.151339	rs12646702;rs549487045;rs569246733	18;16;8
cg21733130	SMAD1	TSS1500	4	146402992	0.0651306	0.110261	1.067 (0.86-1.325)	0.554725	0.87123	1653	0.02	0.323621	NA	NA
cg06440646	SMAD1	TSS1500	4	146403418	-0.08909	0.153263	0.915 (0.677-1.235)	0.561047	0.87123	1653	-0.1	4.7059e-05	rs544230979	34
cg14663956	SMAD1	TSS1500	4	146403454	0.0741758	0.0759733	1.077 (0.928-1.25)	0.328896	0.788683	1653	0.06	0.023597	NA	NA
cg10709155	SMAD1	TSS1500	4	146403506	0.074605	0.0893589	1.077 (0.904-1.284)	0.403779	0.797514	1653	-0.07	0.00539165	NA	NA
cg23111836	SMAD1	TSS1500	4	146403514	0.124308	0.0905708	1.132 (0.948-1.352)	0.169909	0.643804	1653	-0.1	3.31229e-05	NA	NA
cg26707202	SMAD1	TSS200	4	146403866	-0.0446879	0.106342	0.956 (0.776-1.178)	0.674318	0.895155	1653	0.01	0.719091	rs547711783;rs567853559;rs536863673	38;13;1
cg18427648	SMAD1	TSS200	4	146403869	0.0684283	0.0939247	1.071 (0.891-1.287)	0.46628	0.826787	1653	-0.05	0.032666	rs547711783;rs567853559;rs536863673	41;16;4
cg05666828	SMAD1	TSS200	4	146403874	0.0198678	0.0512718	1.02 (0.923-1.128)	0.698386	0.903169	1653	-0.01	0.558916	rs547711783;rs567853559;rs536863673	46;21;9
cg25185518	SMAD1	TSS200	4	146403942	0.146901	0.152309	1.158 (0.859-1.561)	0.334799	0.788683	1653	0.11	3.56357e-06	rs190392517;rs375395597	1;7
cg16921014	SMAD1	TSS200	4	146403948	0.276706	0.0955717	1.319 (1.094-1.59)	0.00378824	0.162312	1653	0.13	6.54114e-08	rs375395597	1
cg03719694	SMAD1	5'UTR	4	146403972	-0.0335001	0.0717892	0.967 (0.84-1.113)	0.640753	0.882046	1653	-0.01	0.700551	rs550060869;rs190392517;rs375395597	49;31;25
cg09400081	SMAD1	5'UTR	4	146404033	-0.0721627	0.0738242	0.93 (0.805-1.075)	0.328325	0.788683	1653	-0.01	0.582338	rs557873451	26
cg14379327	SMAD1	5'UTR	4	146404134	-0.0293953	0.0619149	0.971 (0.86-1.096)	0.634951	0.882046	1652	0.03	0.264401	rs533770131;rs554073941	0;35
cg24182500	SMAD1	5'UTR	4	146405662	-0.119228	0.108574	0.888 (0.717-1.098)	0.272152	0.774618	1653	0	0.983888	rs558301745;rs572222246	16;49
cg06658791	SMAD1	5'UTR	4	146408069	-0.0818458	0.0708882	0.921 (0.802-1.059)	0.248264	0.759798	1653	0.09	0.000263705	NA	NA
cg14813069	SMAD1	5'UTR	4	146408957	-0.0383211	0.0547335	0.962 (0.865-1.071)	0.48384	0.836238	1653	0.19	7.10543e-15	rs148516769;rs533429950;rs546763170	0;22;23
cg10402200	SMAD1	5'UTR	4	146412399	-0.071643	0.0553492	0.931 (0.835-1.038)	0.195534	0.67869	1653	0.24	0	rs541376109;rs561426075;rs530387726;rs189335924	11;35;43;44
cg18124900	SMAD1	5'UTR	4	146428560	-0.0562981	0.0300528	0.945 (0.891-1.003)	0.0610264	0.42166	1653	-0.12	5.7027e-07	rs530815986;rs544568592	41;26
cg11359147	SMAD1	5'UTR	4	146433856	-0.0248001	0.0587843	0.976 (0.869-1.095)	0.67311	0.895155	1653	-0.1	9.81239e-05	rs11938489	41
cg06816739	SMAD1	5'UTR	4	146434229	-0.0277038	0.071062	0.973 (0.846-1.118)	0.696645	0.903169	1653	0.01	0.804759	rs140114248;rs186549329;rs7655568;rs145579876;rs17020269	50;39;33;5;2
cg20600515	SMAD1	Body	4	146442733	0.0152204	0.0303093	1.015 (0.957-1.077)	0.615548	0.877652	1653	-0.31	0	NA	NA
cg21596855	SMAD1	Body	4	146444412	0.11811	0.0725738	1.125 (0.976-1.297)	0.103643	0.529623	1653	0.09	0.00025771	rs147781998;rs78475396;rs546511876	19;25;34
cg16528810	SMAD1	Body	4	146445764	-0.00544624	0.039062	0.995 (0.921-1.074)	0.889114	0.948729	1653	-0.31	0	rs188761027;rs563071647;rs551809200;rs571562772;rs527654050	49;45;38;7;2
cg02884773	SMAD1	Body	4	146446271	-0.143039	0.073653	0.867 (0.75-1.001)	0.0521288	0.42166	1653	-0.05	0.0539876	rs373318276	3
cg15268162	SMAD1	Body	4	146446747	0.0455457	0.0246815	1.047 (0.997-1.098)	0.064989	0.42166	1562	-0.19	2.08722e-14	rs539188215	2
cg26307239	SMAD1	Body	4	146449951	0.16145	0.0884377	1.175 (0.988-1.398)	0.0679142	0.429866	1653	-0.02	0.345345	rs542055398;rs561934050	0;20
cg26350431	SMAD1	Body	4	146451571	0.0501971	0.0527203	1.051 (0.948-1.166)	0.341026	0.788683	1652	-0.25	0	rs552998578	12
cg08499559	SMAD1	Body	4	146452508	0.123079	0.0454807	1.131 (1.035-1.236)	0.00680609	0.199526	1653	0.03	0.234986	rs144681309	23
cg03196376	SMAD1	Body	4	146454404	-0.0757845	0.106812	0.927 (0.752-1.143)	0.478008	0.829973	1653	-0.03	0.166881	rs559918909;rs529051529;rs192610398	36;6;1
cg14561362	SMAD1	Body	4	146461062	0.233863	0.0664537	1.263 (1.109-1.439)	0.000432874	0.0803702	1653	1	NA	NA	NA
cg24827839	SMAD1	Body	4	146462169	-0.0294959	0.0533397	0.971 (0.875-1.078)	0.580275	0.875301	1653	-0.28	0	rs150767853	50
cg04930925	SMAD1	Body	4	146462633	-0.0196877	0.0938749	0.981 (0.816-1.179)	0.833884	0.93268	1653	-0.28	0	rs534110269;rs138050220	0;8
cg14741795	SMAD1	Body	4	146465240	-0.011626	0.0412456	0.988 (0.912-1.072)	0.778041	0.927799	1653	-0.11	1.7884e-05	rs553297470	2
cg08618463	SMAD1	Body	4	146467791	-0.106402	0.0769377	0.899 (0.773-1.045)	0.166676	0.640267	1653	-0.2	1.11022e-15	rs371159188	31
cg20775810	SMAD1	Body	4	146469022	-0.102162	0.0974873	0.903 (0.746-1.093)	0.29466	0.777846	1653	-0.04	0.080309	rs184811220;rs547953417;rs112824536;rs528954512;rs35882080	5;13;18;26;32
cg08359343	SMAD1	Body	4	146478783	-0.0137964	0.0140373	0.986 (0.96-1.014)	0.325685	0.788683	1636	-0.01	0.620888	rs1016792	6
cg21289714	AQP1	TSS1500	7	30950213	0.188098	0.0860867	1.207 (1.02-1.429)	0.0288901	0.365723	1653	-0.21	0	rs560605921;rs528189923;rs28362688	41;18;15
cg00516678	AQP1	TSS1500	7	30950813	0.142802	0.0719334	1.154 (1.002-1.328)	0.047123	0.42166	1653	-0.31	0	NA	NA
cg20176648	AQP1	TSS1500	7	30951064	-0.0181327	0.0764159	0.982 (0.845-1.141)	0.812433	0.93268	1653	0.33	0	rs111439308;rs116667259	2;1
cg00622010	AQP1	TSS1500	7	30951086	-0.0988161	0.0409491	0.906 (0.836-0.982)	0.0158156	0.293643	1653	1	NA	rs111439308;rs116667259;rs561367420	24;23;2
cg15039806	AQP1	TSS200	7	30951228	-0.0204071	0.0737825	0.98 (0.848-1.132)	0.782099	0.927799	1653	0.24	0	rs571738204	15
cg09676669	AQP1	TSS200	7	30951272	0.00565456	0.0538027	1.006 (0.905-1.118)	0.916298	0.961164	1653	-0.1	6.62698e-05	rs539180142;rs550763198	23;20
cg04372674	AQP1	TSS200	7	30951381	-0.00187515	0.0434024	0.998 (0.917-1.087)	0.965539	0.979184	1653	-0.05	0.0258414	rs79857324;rs536566826	23;3
cg25075794	AQP1	TSS200	7	30951392	-0.0263471	0.0494286	0.974 (0.884-1.073)	0.59401	0.875301	1653	-0.24	0	rs79857324;rs536566826;rs554130852;rs188792422	34;14;3;2
cg25230363	AQP1	TSS200	7	30951425	0.119649	0.0578956	1.127 (1.006-1.263)	0.0387695	0.42166	1653	0.13	2.23145e-07	rs146848267	1
cg26923410	AQP1	TSS200	7	30951432	0.179529	0.082015	1.197 (1.019-1.405)	0.0285984	0.365723	1653	0.23	0	NA	NA
cg18080604	AQP1	1stExon	7	30951492	0.0665514	0.0631588	1.069 (0.944-1.21)	0.292014	0.777846	1653	0.15	8.79601e-10	rs576875620;rs193214487;rs202016178;rs144950903;rs574768358	5;7;16;36;41
cg11827925	AQP1	1stExon	7	30951498	0.0387016	0.057179	1.039 (0.929-1.163)	0.498502	0.837753	1653	0.17	5.01332e-12	rs193214487;rs202016178;rs144950903;rs574768358	1;10;30;35
cg07135629	AQP1	1stExon	7	30951709	0.0536016	0.164713	1.055 (0.764-1.457)	0.74486	0.921971	1653	0	0.972318	rs200496523;rs35115273;rs200596948;rs550724674;rs11537656;rs199545971	39;33;28;19;7;2
cg10132917	AQP1	1stExon	7	30951801	-0.157218	0.095171	0.855 (0.709-1.03)	0.0985452	0.517827	1653	-0.3	0	rs112240167;rs183830991	48;1
cg19911765	AQP1	Body	7	30952730	-0.0707794	0.0809953	0.932 (0.795-1.092)	0.382189	0.797514	1653	0.39	0	rs188560397	0
cg09416242	AQP1	Body	7	30952885	-0.0813046	0.0890129	0.922 (0.774-1.098)	0.361031	0.797514	1653	0.37	0	rs191433640;rs576876033	37;2
cg18307978	AQP1	Body	7	30953124	-0.0413803	0.0555604	0.959 (0.86-1.07)	0.456404	0.823749	1653	0.28	0	rs149654744	0
cg03310518	AQP1	Body	7	30954522	0.042491	0.0756807	1.043 (0.9-1.21)	0.57449	0.875301	1653	-0.1	6.16636e-05	rs117522750;rs559317462	25;1
cg09992687	AQP1	Body	7	30954882	-0.0960514	0.07587	0.908 (0.783-1.054)	0.205513	0.702275	1653	-0.15	4.56241e-10	NA	NA
cg07424435	AQP1	Body	7	30958572	0.173577	0.113847	1.19 (0.952-1.487)	0.127348	0.591105	1653	-0.13	2.43409e-07	rs538327777;rs143671619;rs181596537;rs542030662	0;1;22;27
cg27117561	AQP1	Body	7	30959709	-0.0222118	0.0826707	0.978 (0.832-1.15)	0.788177	0.927799	1653	-0.24	0	rs180759050	48
cg00655875	AQP1	Body	7	30959805	0.0387322	0.0469566	1.039 (0.948-1.14)	0.409456	0.797514	1653	-0.21	0	rs190863966;rs183331724;rs535568607;rs79549477;rs566179064	19;20;23;34;45
cg01966866	AQP1	Body	7	30959824	0.0355662	0.041949	1.036 (0.954-1.125)	0.396525	0.797514	1653	-0.03	0.217382	rs186443773;rs190863966;rs183331724	37;2;1
cg14221469	AQP1	Body	7	30960225	0.0732979	0.0845632	1.076 (0.912-1.27)	0.386061	0.797514	1653	0.37	0	rs183417151	50
cg07840621	AQP1	Body	7	30960418	-0.0145297	0.0840923	0.986 (0.836-1.162)	0.862822	0.938656	1653	0.44	0	rs561034722	1
cg12547531	AQP1	Body	7	30960786	-0.0345444	0.0558395	0.966 (0.866-1.078)	0.536156	0.865814	1653	0.59	0	NA	NA
cg13775463	AQP1	Body	7	30960837	-0.00569292	0.0277964	0.994 (0.942-1.05)	0.837722	0.93268	1653	-0.12	1.62603e-06	rs574254188;rs534292319;rs552564939;rs577303950	1;5;23;31
cg02896076	AQP1	Body	7	30960947	-0.00761152	0.0566941	0.992 (0.888-1.109)	0.8932	0.949451	1653	-0.01	0.547013	NA	NA
cg26922585	AQP1	Body	7	30960956	0.0663148	0.0786526	1.069 (0.916-1.247)	0.399153	0.797514	1653	-0.09	0.000175795	NA	NA
cg17165481	AQP1	Body	7	30961208	-0.0462516	0.0822614	0.955 (0.813-1.122)	0.573945	0.875301	1653	0.57	0	rs149264909	27
cg23426311	AQP1	Body	7	30961331	0.0328282	0.0817382	1.033 (0.88-1.213)	0.68796	0.899515	1653	0.33	0	rs187798109;rs538254989	1;47
cg07055558	AQP1	3'UTR	7	30963588	-0.0286338	0.109049	0.972 (0.785-1.203)	0.792877	0.927799	1653	-0.2	2.22045e-16	rs527380218;rs28362740;rs570527576	12;18;32
cg13453973	AQP1	3'UTR	7	30963975	-0.0304634	0.113118	0.97 (0.777-1.211)	0.787695	0.927799	1653	-0.2	0	rs575012514	1
cg25515317	CAV1	TSS1500	7	116164108	-0.0734568	0.042389	0.929 (0.855-1.01)	0.0831098	0.487286	1653	0.14	4.88861e-09	rs192390372	2
cg04119066	CAV1	TSS1500	7	116164350	-0.00907206	0.0271659	0.991 (0.94-1.045)	0.738417	0.92013	1653	0.54	0	rs34915824	24
cg20897119	CAV1	TSS1500	7	116164422	0.00669779	0.0293761	1.007 (0.95-1.066)	0.819645	0.93268	1653	0.23	0	rs34915824	50
cg04474049	CAV1	TSS1500	7	116164533	-0.120121	0.0362733	0.887 (0.826-0.952)	0.000927761	0.103353	1653	1	NA	rs556699025	3
cg01265597	CAV1	TSS1500	7	116164633	-0.124849	0.0793647	0.883 (0.755-1.031)	0.115694	0.565278	1653	0.34	0	rs377452178	25
cg07838272	CAV1	TSS200	7	116164670	-0.100462	0.0746539	0.904 (0.781-1.047)	0.1784	0.653434	1653	0.24	0	rs545367618	24
cg17469978	CAV1	TSS200	7	116164704	-0.160214	0.0721961	0.852 (0.74-0.981)	0.0264768	0.359697	1653	0.25	0	rs377452178;rs545367618	48;12
cg24980893	CAV1	TSS200	7	116164709	-0.245721	0.100325	0.782 (0.643-0.952)	0.0143152	0.293295	1653	-0.05	0.0255366	rs545367618	17
cg14582226	CAV1	TSS200	7	116164743	-0.188646	0.0737556	0.828 (0.717-0.957)	0.0105361	0.244524	1653	-0.08	0.00062398	rs529270368	32
cg13522244	CAV1	TSS200	7	116164762	0.0264426	0.119287	1.027 (0.813-1.297)	0.824569	0.93268	1653	0.08	0.000937987	rs529270368	13
cg07964538	CAV1	TSS200	7	116164767	0.0492251	0.165864	1.05 (0.759-1.454)	0.766635	0.927799	1653	0.11	9.25355e-06	rs529270368	8
cg08028651	CAV1	TSS200	7	116164836	0.266959	0.129198	1.306 (1.014-1.682)	0.0388013	0.42166	1653	0.08	0.00164813	NA	NA
cg18329349	CAV1	5'UTR	7	116164847	0.0170783	0.0899161	1.017 (0.853-1.213)	0.84936	0.936017	1650	-0.03	0.282603	NA	NA
cg20811266	CAV1	5'UTR	7	116164877	-0.148592	0.108038	0.862 (0.697-1.065)	0.169019	0.643804	1653	0.01	0.7519	rs6957212	15
cg08188947	CAV1	5'UTR	7	116164884	-0.0310777	0.141265	0.969 (0.735-1.279)	0.825875	0.93268	1653	0.03	0.285257	rs6957212	8
cg26687844	CAV1	5'UTR	7	116164935	-0.480124	0.209079	0.619 (0.411-0.932)	0.0216542	0.340112	1653	0	0.953996	rs6957212	45
cg07925282	CAV1	5'UTR	7	116164950	0.00460282	0.102554	1.005 (0.822-1.228)	0.964201	0.979184	1653	-0.03	0.301777	rs561910920	17
cg27242945	CAV1	1stExon	7	116165134	-0.0232012	0.116872	0.977 (0.777-1.229)	0.84264	0.93268	1653	0.1	7.16165e-05	NA	NA
cg06327267	CAV1	1stExon	7	116165142	0.174314	0.119989	1.19 (0.941-1.506)	0.146292	0.627585	1653	0.13	1.52369e-07	NA	NA
cg00308439	CAV1	Body	7	116165563	-0.0390003	0.0355897	0.962 (0.897-1.031)	0.273154	0.774618	1652	0.01	0.584053	rs550455588	36
cg01323792	CAV1	TSS1500	7	116165605	-0.0126036	0.0892976	0.987 (0.829-1.176)	0.887758	0.948729	1653	0.11	1.26252e-05	NA	NA
cg11691589	CAV1	Body	7	116165612	-0.165706	0.0898271	0.847 (0.711-1.01)	0.0650781	0.42166	1653	0.13	5.17866e-08	NA	NA
cg24703117	CAV1	TSS1500	7	116165672	0.263269	0.160737	1.301 (0.95-1.783)	0.101445	0.523192	1653	0.14	1.18931e-08	NA	NA
cg04677163	CAV1	Body	7	116165941	-0.106797	0.0994574	0.899 (0.74-1.092)	0.282913	0.774618	1653	0.04	0.139371	rs114523248;rs555648389	17;13
cg17040713	CAV1	TSS1500	7	116166170	-0.14328	0.0784132	0.867 (0.743-1.01)	0.0676633	0.429866	1653	-0.13	5.87371e-08	rs139849494	45
cg22753798	CAV1	TSS1500	7	116166189	0.418389	0.186271	1.52 (1.055-2.189)	0.0246956	0.352704	1653	0.05	0.0296822	NA	NA
cg26839117	CAV1	Body	7	116166214	0.032658	0.112429	1.033 (0.829-1.288)	0.771453	0.927799	1653	0	0.858675	NA	NA
cg23910634	CAV1	5'UTR	7	116166337	-0.135057	0.173645	0.874 (0.622-1.228)	0.4367	0.797514	1653	0.08	0.00107252	rs61544792;rs565942540	35;46
cg08526637	CAV1	Body	7	116166339	0.0241954	0.107639	1.024 (0.83-1.265)	0.822148	0.93268	1653	0.12	7.23122e-07	rs61544792;rs565942540	33;44
cg01971483	CAV1	Body	7	116166408	-0.347676	0.263486	0.706 (0.421-1.184)	0.186993	0.655808	1653	0.02	0.314897	rs61544792;rs565942540;rs113428660;rs551082247;rs56014347	38;27;13;11;10
cg24770985	CAV1	Body	7	116166421	0.257998	0.113145	1.294 (1.037-1.616)	0.0225927	0.340112	1653	0.09	0.000465462	rs61544792;rs565942540;rs113428660;rs551082247;rs56014347;rs537082377	51;40;26;24;23;1
cg18721249	CAV1	Body	7	116166456	-0.24756	0.125733	0.781 (0.61-0.999)	0.0489611	0.42166	1653	-0.06	0.0101964	rs537082377;rs555040769	36;27
cg22126032	CAV1	Body	7	116166529	0.102285	0.102641	1.108 (0.906-1.355)	0.318992	0.788683	1653	0.16	6.89546e-11	rs73716740	4
cg21367972	CAV1	Body	7	116166824	0.100672	0.0835698	1.106 (0.939-1.303)	0.228341	0.739453	1653	0.15	2.71284e-09	NA	NA
cg14497264	CAV1	Body	7	116168696	-0.0350975	0.0967379	0.966 (0.799-1.167)	0.716747	0.913565	1653	-0.04	0.0801789	rs552943376;rs113763909;rs545303798	48;39;17
cg06225476	CAV1	Body	7	116169488	0.0316224	0.0266786	1.032 (0.98-1.088)	0.235895	0.755135	1653	-0.05	0.0258507	rs571309138	42
cg24846104	CAV1	Body	7	116175936	-0.0816833	0.0588951	0.922 (0.821-1.034)	0.165463	0.640267	1653	-0.05	0.031922	rs546938126;rs571486765	50;27
cg12877532	CAV1	Body	7	116180662	0.0791186	0.0674897	1.082 (0.948-1.235)	0.241074	0.756236	1653	-0.03	0.272618	rs111626361	1
cg07269844	CAV1	Body	7	116181913	0.121476	0.0492386	1.129 (1.025-1.244)	0.0136215	0.293295	1653	0.04	0.152017	rs567551963	5
cg12998778	CAV1	Body	7	116181985	-0.0483939	0.0869436	0.953 (0.803-1.13)	0.577792	0.875301	1653	-0.06	0.0123349	rs528303532;rs140816269	15;2
cg24987440	CAV1	Body	7	116182100	0.0216472	0.0749755	1.022 (0.882-1.184)	0.772793	0.927799	1653	-0.1	1.96304e-05	rs537016005;rs555665950	0;4
cg16730562	CAV1	Body	7	116183869	-0.00466206	0.0474927	0.995 (0.907-1.092)	0.921802	0.963309	1653	0.06	0.0125428	rs182545610	1
cg15558717	CAV1	Body	7	116188688	0.0464542	0.0580641	1.048 (0.935-1.174)	0.423682	0.797514	1653	0.03	0.305244	NA	NA
cg18498156	CAV1	Body	7	116191437	-0.0291713	0.0480092	0.971 (0.884-1.067)	0.54344	0.869816	1653	0.03	0.175926	rs554269439;rs572755834	20;1
cg12381643	CAV1	Body	7	116192044	-0.134342	0.0518544	0.874 (0.79-0.968)	0.00957679	0.244524	1653	-0.01	0.602772	rs146012916	38
cg18922450	CAV1	Body	7	116192250	-0.13646	0.0876583	0.872 (0.735-1.036)	0.119534	0.573969	1653	-0.07	0.00704855	rs566299409;rs542777398;rs377010766	34;9;2
cg21332070	CAV1	Body	7	116192956	-0.0840841	0.0900386	0.919 (0.771-1.097)	0.350372	0.788683	1653	0.02	0.396155	rs551760045;rs184872540	2;1
cg09922561	CAV1	Body	7	116193371	-0.0493213	0.0596427	0.952 (0.847-1.07)	0.408267	0.797514	1653	-0.01	0.620981	rs540682075	2
cg24060730	CAV1	Body	7	116193811	-0.171887	0.0849451	0.842 (0.713-0.995)	0.0430214	0.42166	1653	0.02	0.475693	rs535336538;rs188131937;rs565838444;rs150748802	1;3;17;18
cg00415670	CAV1	Body	7	116195234	0.00380577	0.0306768	1.004 (0.945-1.066)	0.901268	0.954384	1653	0.04	0.11796	rs559667943;rs533200403;rs181180465	39;17;16
cg18209470	CAV1	3'UTR	7	116199599	-0.0246016	0.0249156	0.976 (0.929-1.025)	0.323447	0.788683	1653	-0.12	6.4471e-07	rs529701284;rs547782440	10;6
cg05917273	CAV1	3'UTR	7	116200522	0.0010217	0.00758485	1.001 (0.986-1.016)	0.892847	0.949451	1653	0.12	1.15969e-06	rs11553395;rs6867	2;1
cg26040745	SOX17	TSS1500	8	55369129	-0.0116594	0.0262507	0.988 (0.939-1.041)	0.656931	0.891401	1653	0.07	0.00786606	rs572681637;rs535351824	36;35
cg05200607	SOX17	TSS1500	8	55369327	-0.0322258	0.0243118	0.968 (0.923-1.016)	0.184998	0.655808	1653	0.21	0	rs116016290	12
cg21226224	SOX17	TSS1500	8	55370171	0.0470131	0.0220705	1.048 (1.004-1.094)	0.0331604	0.401529	1653	0.24	0	rs187010229	5
cg09626193	SOX17	TSS1500	8	55370192	0.15429	0.0508551	1.167 (1.056-1.289)	0.00241407	0.153082	1653	1	NA	NA	NA
cg15710198	SOX17	TSS200	8	55370334	-0.0689253	0.0489908	0.933 (0.848-1.027)	0.159457	0.638973	1653	0.39	0	NA	NA
cg24928391	SOX17	TSS200	8	55370336	-0.0584854	0.0581328	0.943 (0.842-1.057)	0.314384	0.788683	1653	0.16	1.4678e-10	NA	NA
cg24891539	SOX17	TSS200	8	55370407	0.0990528	0.0794971	1.104 (0.945-1.29)	0.212767	0.713922	1653	0.22	0	rs541931304;rs555123132	42;13
cg04672706	SOX17	TSS200	8	55370423	-0.083969	0.0843345	0.919 (0.779-1.085)	0.319412	0.788683	1653	0.19	1.46549e-14	rs572015891	21
cg15186181	SOX17	TSS200	8	55370434	-0.0246678	0.0625981	0.976 (0.863-1.103)	0.693533	0.902565	1653	0.24	0	rs572015891;rs55815819	10;43
cg02919422	SOX17	5'UTR	8	55370544	0.0401076	0.0429122	1.041 (0.957-1.132)	0.349972	0.788683	1653	0.45	0	rs564417874	30
cg26059468	SOX17	5'UTR	8	55370579	0.0247591	0.0289625	1.025 (0.968-1.085)	0.392624	0.797514	1653	0.29	0	rs62516525	40
cg00123055	SOX17	1stExon	8	55370951	0.100849	0.0433816	1.106 (1.016-1.204)	0.0200879	0.340112	1653	0.32	0	rs10104846	20
cg08044097	SOX17	Body	8	55371013	0.0314236	0.0401209	1.032 (0.954-1.116)	0.433497	0.797514	1653	0.43	0	rs10104846	44
cg15377283	SOX17	Body	8	55371369	0.00374122	0.0470123	1.004 (0.915-1.101)	0.936572	0.973266	1653	0.48	0	rs542456098	2
cg16830930	SOX17	Body	8	55371392	-0.0485348	0.0508681	0.953 (0.862-1.052)	0.340018	0.788683	1653	0.14	5.92338e-09	rs147964236	36
cg02222728	SOX17	Body	8	55371829	0.0577286	0.0536091	1.059 (0.954-1.177)	0.28155	0.774618	1653	0.47	0	rs530310740;rs547235715;rs566971655	4;16;51
cg24150172	SOX17	Body	8	55372111	0.173517	0.0932191	1.189 (0.991-1.428)	0.0626894	0.42166	1653	0.26	0	rs572962852;rs544794356	6;7
cg12883523	SOX17	Body	8	55372392	0.000491285	0.0651575	1 (0.881-1.137)	0.993984	0.993984	1653	0.47	0	rs201582946	25
cg25923240	SOX17	3'UTR	8	55372569	0.00137449	0.0592968	1.001 (0.892-1.125)	0.981507	0.989746	1653	0.3	0	rs552784759	7
cg18984128	ENG	3'UTR	9	130577523	-0.0133455	0.0913823	0.987 (0.825-1.18)	0.88389	0.948729	1653	0.17	1.34395e-11	rs41514846;rs529337078	32;13
cg12460375	ENG	ExonBnd	9	130578312	0.220302	0.0735672	1.246 (1.079-1.44)	0.00274833	0.153082	1653	1	NA	rs546872552;rs150566847;rs373611252;rs201678228	1;4;33;35
cg17206480	ENG	Body	9	130579551	-0.179643	0.0945682	0.836 (0.694-1.006)	0.0574844	0.42166	1653	0.22	0	rs377004989;rs188450612;rs572558376	28;27;1
cg03149448	ENG	Body	9	130579666	0.0624387	0.087537	1.064 (0.897-1.264)	0.475671	0.829973	1653	0.36	0	rs531433730;rs183003166	19;26
cg09164660	ENG	Body	9	130580289	-0.128993	0.106625	0.879 (0.713-1.083)	0.226362	0.737332	1653	0.27	0	rs556219158;rs576275713;rs41512648;rs140575490;rs374535984	42;34;16;15;2
cg08184484	ENG	Body	9	130582006	0.0130047	0.0894735	1.013 (0.85-1.207)	0.884437	0.948729	1653	0.22	0	rs574591500	1
cg04639955	ENG	Body	9	130586381	0.146153	0.0841061	1.157 (0.981-1.365)	0.0822607	0.487286	1653	-0.08	0.000935371	rs186991519	1
cg23202853	ENG	Body	9	130586782	0.0746316	0.0781616	1.077 (0.924-1.256)	0.33966	0.788683	1653	0.12	1.90218e-06	rs550555087	1
cg08242419	ENG	Body	9	130587701	-0.0136168	0.0532711	0.986 (0.889-1.095)	0.798249	0.932127	1653	0.06	0.0106792	rs199525659;rs542459678;rs369047677;rs41446048	50;36;8;2
cg14055970	ENG	Body	9	130587715	0.161804	0.106671	1.176 (0.954-1.449)	0.129305	0.595166	1653	0.08	0.00226277	rs542459678;rs369047677;rs41446048;rs547196302	50;22;16;7
cg01300841	ENG	Body	9	130588680	-0.10454	0.112787	0.901 (0.722-1.124)	0.353987	0.788683	1653	0.05	0.044965	rs141914949	50
cg11026820	ENG	Body	9	130591047	-0.039386	0.0255604	0.961 (0.914-1.011)	0.123342	0.582216	1653	0.32	0	rs138848435	17
cg20524526	ENG	Body	9	130591611	0.0781101	0.108336	1.081 (0.874-1.337)	0.470911	0.828397	1653	-0.13	3.26624e-07	rs562285332;rs142068987	38;1
cg08078555	ENG	Body	9	130597702	0.06109	0.0932747	1.063 (0.885-1.276)	0.512502	0.842076	1653	0.11	6.58702e-06	rs544672297	0
cg10396502	ENG	Body	9	130598107	-0.0412217	0.0689945	0.96 (0.838-1.099)	0.550198	0.87123	1653	0.72	0	rs544301058;rs565697080;rs533852949;rs11792480	0;1;17;18
cg24610399	ENG	Body	9	130601078	-0.0931474	0.0672029	0.911 (0.799-1.039)	0.165728	0.640267	1653	0.67	0	rs144345802	1
cg11634365	ENG	Body	9	130602534	-0.411463	0.215601	0.663 (0.434-1.011)	0.0563337	0.42166	1653	-0.02	0.457732	rs145019592;rs535767084;rs555355926	3;9;26
cg10486417	ENG	Body	9	130603515	-0.250461	0.0861559	0.778 (0.657-0.922)	0.00364828	0.162312	1653	0.13	1.6545e-07	rs563240504;rs377467032;rs188749188	23;13;12
cg23705701	ENG	Body	9	130603933	-0.048416	0.0555974	0.953 (0.854-1.062)	0.383847	0.797514	1652	0.02	0.490237	rs41451549;rs76072684	0;1
cg09621671	ENG	Body	9	130603992	-0.15771	0.0826059	0.854 (0.726-1.004)	0.0562376	0.42166	1653	0.16	2.35341e-11	rs534036659;rs553899883;rs41340946	3;4;12
cg09628437	ENG	Body	9	130603995	-0.113033	0.0845968	0.893 (0.757-1.054)	0.181506	0.653434	1653	0.08	0.00150147	rs534036659;rs553899883;rs41340946	0;1;9
cg13458609	ENG	Body	9	130608923	-0.0488701	0.040374	0.952 (0.88-1.031)	0.226112	0.737332	1653	0.22	0	rs145812287;rs41384752;rs41508145	43;26;17
cg26160710	ENG	TSS200	9	130609457	0.0262894	0.084943	1.027 (0.869-1.213)	0.756945	0.926307	1653	0.21	0	rs551719938;rs565074589	0;38
cg23634952	ENG	TSS200	9	130609460	0.0225488	0.0810108	1.023 (0.873-1.199)	0.780748	0.927799	1653	-0.15	3.56006e-10	rs551719938	5
cg19035595	ENG	TSS200	9	130609503	0.0412003	0.0764848	1.042 (0.897-1.211)	0.590112	0.875301	1653	0.14	2.5785e-08	rs79645639	13
cg25481666	ENG	TSS200	9	130609557	0.0334316	0.049697	1.034 (0.938-1.14)	0.501133	0.837753	1653	0.07	0.00299173	rs116397503;rs140621577	0;40
cg08154889	ENG	TSS1500	9	130610395	-0.0402681	0.11211	0.961 (0.771-1.197)	0.719459	0.914097	1653	0.19	2.22045e-15	rs574208292;rs41454247;rs182158733;rs576093427;rs73669428	36;35;34;8;2
cg05000435	ENG	TSS1500	9	130610943	-0.0768866	0.0963249	0.926 (0.767-1.118)	0.424754	0.797514	1653	0.17	1.81988e-12	NA	NA
cg01490256	ENG	Body	9	130614399	-0.0996267	0.0746197	0.905 (0.782-1.048)	0.181835	0.653434	1653	0.22	0	rs41356253;rs544496253;rs149931833;rs144264721	45;37;34;2
cg06905922	ENG	Body	9	130614402	0.126923	0.0556221	1.135 (1.018-1.266)	0.0224963	0.340112	1653	0.32	0	rs41356253;rs544496253;rs149931833;rs144264721	48;40;37;5
cg18470927	ENG	Body	9	130614482	0.0919451	0.0944617	1.096 (0.911-1.319)	0.330375	0.788683	1653	0.2	4.44089e-16	rs181318996	7
cg06763484	ENG	Body	9	130614489	0.045206	0.0991716	1.046 (0.861-1.271)	0.648508	0.88534	1653	0.17	1.26443e-11	rs181318996	0
cg01937819	ENG	Body	9	130616110	-0.0288289	0.0623805	0.972 (0.86-1.098)	0.643976	0.883485	1653	0.57	0	rs113319816;rs41328849	4;29
cg07318313	ENG	1stExon	9	130616620	0.0668304	0.0479197	1.069 (0.973-1.174)	0.163126	0.639869	1653	0.35	0	rs540893029;rs35400405	35;1
cg24910675	ENG	5'UTR	9	130616917	0.0144268	0.0666124	1.015 (0.89-1.156)	0.828537	0.93268	1653	0.34	0	NA	NA
cg05452570	ENG	1stExon	9	130616972	0.0638824	0.0625729	1.066 (0.943-1.205)	0.307289	0.788683	1653	-0.01	0.652166	rs538284289;rs558592607;rs7033891;rs534779092;rs554349374	51;45;16;2;1
cg06388809	ENG	1stExon	9	130616976	0.145302	0.106271	1.156 (0.939-1.424)	0.171537	0.645582	1653	0.24	0	rs558592607;rs7033891;rs534779092;rs554349374;rs574340976;rs543301425	49;20;6;5;2;1
cg01294582	ENG	TSS200	9	130617057	0.0398283	0.0753905	1.041 (0.898-1.206)	0.597295	0.876267	1653	-0.19	1.64313e-14	rs563275772	45
cg05050341	ENG	TSS1500	9	130617534	-0.0236374	0.0660517	0.977 (0.858-1.112)	0.720446	0.914097	1653	0.28	0	rs45514697	51
cg10250949	ENG	TSS1500	9	130618236	0.0680017	0.110304	1.07 (0.862-1.329)	0.53757	0.865814	1653	0.1	0.000100597	rs114181696;rs532701408;rs150567836;rs139751150	1;2;21;49
cg23385817	GDF2	3'UTR	10	48413163	-0.0243439	0.0845187	0.976 (0.827-1.152)	0.773324	0.927799	1653	0.08	0.00137469	rs72792043;rs573494553;rs540303406;rs558666823	40;18;4;2
cg14894265	GDF2	Body	10	48413601	-0.192317	0.0987031	0.825 (0.68-1.001)	0.0513623	0.42166	1653	0.12	2.62111e-06	rs201367285	28
cg05166684	GDF2	Body	10	48413742	0.00301362	0.0711667	1.003 (0.872-1.153)	0.966223	0.979184	1653	0.21	0	rs567200323	15
cg16850623	GDF2	Body	10	48413758	0.172242	0.200696	1.188 (0.802-1.761)	0.39077	0.797514	1653	0.12	2.42012e-06	rs567200323;rs534378338	31;2
cg25095973	GDF2	Body	10	48413850	0.133827	0.0641635	1.143 (1.008-1.296)	0.0370038	0.42166	1653	1	NA	rs576870661;rs558028467;rs148730910	13;2;1
cg03734323	GDF2	Body	10	48413956	-0.0392471	0.0839771	0.962 (0.816-1.134)	0.640246	0.882046	1653	-0.04	0.128092	rs201627211;rs75024165;rs199937159;rs200196714;rs201711410	0;1;9;30;41
cg16915540	GDF2	Body	10	48414156	0.0444332	0.0811563	1.045 (0.892-1.226)	0.584034	0.875301	1653	0.09	0.000150535	rs548639970;rs369219783;rs145385373;rs137873272;rs146775536	49;30;22;2;1
cg09172349	GDF2	Body	10	48415273	-0.0348843	0.0651831	0.966 (0.85-1.097)	0.592529	0.875301	1653	0	0.960749	rs143332702	2
cg13914457	GDF2	Body	10	48415440	0.0274878	0.0585584	1.028 (0.916-1.153)	0.638778	0.882046	1653	-0.16	1.82028e-10	rs116747816	1
cg00321775	GDF2	1stExon	10	48416391	-0.132626	0.229357	0.876 (0.559-1.373)	0.563093	0.87123	1653	0.05	0.0316008	rs372529223;rs142466901;rs199804679	13;17;49
cg00350920	GDF2	1stExon	10	48416463	0.0552056	0.0733864	1.057 (0.915-1.22)	0.451895	0.819887	1653	0.25	0	rs151296940;rs200330818;rs183574765	10;28;47
cg21115977	GDF2	1stExon	10	48416510	0.00988236	0.0501986	1.01 (0.915-1.114)	0.843933	0.93268	1653	0.04	0.0739666	rs183574765;rs201511936;rs563112709	0;32;38
cg13321164	GDF2	5'UTR	10	48416781	0.00701517	0.0332332	1.007 (0.944-1.075)	0.832818	0.93268	1653	0.05	0.027364	rs573950991;rs541337456	35;49
cg25943845	GDF2	5'UTR	10	48416839	0.0596199	0.0417448	1.061 (0.978-1.152)	0.153234	0.627585	1653	0.15	6.54161e-10	rs559658130;rs148747379	6;45
cg05441133	GDF2	TSS200	10	48416891	-0.0126931	0.0550249	0.987 (0.886-1.1)	0.817564	0.93268	1653	0.09	0.000214449	rs191271906;rs182659783;rs141998295	2;25;31
cg17200137	GDF2	TSS200	10	48416896	-0.0160319	0.0333723	0.984 (0.922-1.051)	0.630945	0.882046	1653	0.11	1.08393e-05	rs182659783;rs141998295	20;26
cg23812775	GDF2	TSS200	10	48416899	-0.00983107	0.0267704	0.99 (0.94-1.044)	0.713442	0.912406	1653	0.06	0.0084747	rs182659783;rs141998295	17;23
cg06840491	GDF2	TSS200	10	48416966	-0.0329484	0.0349728	0.968 (0.903-1.036)	0.346134	0.788683	1653	0.1	6.44012e-05	rs141998295	46
cg15247509	GDF2	TSS200	10	48416977	-0.0387091	0.0479749	0.962 (0.876-1.057)	0.419746	0.797514	1653	0.06	0.0186054	rs548994872;rs146301728;rs528353930	3;4;6
cg23392162	GDF2	TSS1500	10	48417321	0.0309524	0.0845181	1.031 (0.874-1.217)	0.714199	0.912406	1653	0.04	0.0948574	rs575207698	23
cg04108334	GDF2	TSS1500	10	48417338	-0.0310766	0.045868	0.969 (0.886-1.061)	0.498075	0.837753	1653	0.15	6.75882e-10	rs575207698;rs139564567	40;1
cg26011189	GDF2	TSS1500	10	48417399	-0.0710084	0.0889928	0.931 (0.782-1.109)	0.424921	0.797514	1653	0.21	0	rs557317334;rs114548119	50;12
cg00495658	GDF2	TSS1500	10	48417904	0.0481416	0.0501371	1.049 (0.951-1.158)	0.336954	0.788683	1653	-0.08	0.000694703	rs567451772;rs534999491;rs553130047;rs369435648	48;47;2;1
cg09575421	ABCC8	Body	11	17415270	0.0729912	0.0601442	1.076 (0.956-1.21)	0.224899	0.737332	1653	-0.4	0	rs142272833	19
cg06129092	ABCC8	Body	11	17416124	0.00995067	0.00925159	1.01 (0.992-1.028)	0.282122	0.774618	1653	0.27	0	rs560926617;rs145437106;rs118117634;rs564878083;rs17846770	44;42;29;11;1
cg08361662	ABCC8	ExonBnd	11	17417384	0.0111516	0.0951583	1.011 (0.839-1.219)	0.90671	0.954702	1653	0.24	0	rs8192691;rs558113444;rs576457270;rs373178978	49;47;30;5
cg11633203	ABCC8	ExonBnd	11	17417465	-0.0287665	0.0830213	0.972 (0.826-1.143)	0.728971	0.918492	1653	-0.2	0	rs541612031;rs75218493;rs1800853;rs739689	1;10;31;39
cg18638035	ABCC8	ExonBnd	11	17419239	-0.0868752	0.0988731	0.917 (0.755-1.113)	0.379589	0.797514	1653	-0.01	0.648928	rs377045545;rs56924677;rs140414060;rs1799859	1;4;25;40
cg26919695	ABCC8	Body	11	17423162	-0.0620538	0.0795145	0.94 (0.804-1.098)	0.43515	0.797514	1653	0.45	0	rs138585720	2
cg26436011	ABCC8	Body	11	17424245	0.142104	0.0588824	1.153 (1.027-1.294)	0.0158061	0.293643	1653	-0.4	0	rs374315114;rs139964066;rs149861153	43;29;1
cg06757465	ABCC8	Body	11	17425829	0.111259	0.0774869	1.118 (0.96-1.301)	0.151046	0.627585	1653	-0.04	0.0734189	rs146050708;rs561727496	34;7
cg27072488	ABCC8	ExonBnd	11	17426202	-0.263794	0.111227	0.768 (0.618-0.955)	0.0177072	0.318159	1653	0.08	0.000994921	rs540122589;rs371089976	50;23
cg26405328	ABCC8	ExonBnd	11	17427028	0.0378464	0.046931	1.039 (0.947-1.139)	0.419997	0.797514	1653	0.43	0	rs182340196	0
cg27299814	ABCC8	ExonBnd	11	17427095	0.055188	0.0669028	1.057 (0.927-1.205)	0.40943	0.797514	1653	0.62	0	rs186634115;rs140311333	0;15
cg13574371	ABCC8	Body	11	17428769	-0.0759895	0.0720022	0.927 (0.805-1.067)	0.291253	0.777846	1653	0.06	0.0134707	rs374639424;rs533832638	44;2
cg00025278	ABCC8	Body	11	17429271	-0.109302	0.0769958	0.896 (0.771-1.042)	0.155727	0.63314	1653	0.57	0	rs573236171;rs181056160;rs565532710	50;8;1
cg25308976	ABCC8	Body	11	17434268	0.00792136	0.0903974	1.008 (0.844-1.203)	0.930172	0.968519	1653	-0.23	0	rs140068774;rs550307286;rs1805036	1;14;16
cg15562176	ABCC8	ExonBnd	11	17435030	-0.0456894	0.0851429	0.955 (0.809-1.129)	0.59153	0.875301	1653	0.51	0	rs146916682;rs202189540;rs148863748;rs556416038	50;38;19;1
cg07040598	ABCC8	Body	11	17435702	-0.0445383	0.0558784	0.956 (0.857-1.067)	0.425418	0.797514	1653	-0.11	1.56378e-05	NA	NA
cg27136634	ABCC8	Body	11	17436130	-0.00768857	0.0247609	0.992 (0.945-1.042)	0.756171	0.926307	1653	0.24	0	NA	NA
cg07530325	ABCC8	Body	11	17444992	-0.109625	0.0584406	0.896 (0.799-1.005)	0.0606779	0.42166	1653	-0.19	1.77636e-15	rs188269659	1
cg21232902	ABCC8	Body	11	17448655	0.0876642	0.0808426	1.092 (0.932-1.279)	0.278196	0.774618	1653	-0.02	0.467517	rs201724038;rs200286058;rs201240787;rs1799854	0;11;41;49
cg03602856	ABCC8	ExonBnd	11	17449500	-0.00663654	0.0584618	0.993 (0.886-1.114)	0.909619	0.955958	1653	-0.08	0.000686826	rs150316347;rs137984699;rs201419039	32;14;1
cg00899124	ABCC8	Body	11	17449715	0.0236763	0.0564636	1.024 (0.917-1.144)	0.674982	0.895155	1653	0.49	0	rs186950135	38
cg14022258	ABCC8	Body	11	17450945	0.126965	0.094832	1.135 (0.943-1.367)	0.180622	0.653434	1653	-0.1	8.62416e-05	rs528644561;rs2283262	0;46
cg09426393	ABCC8	Body	11	17452676	0.178091	0.0574729	1.195 (1.068-1.337)	0.0019438	0.153082	1653	1	NA	NA	NA
cg06342870	ABCC8	Body	11	17455488	-0.187363	0.0664617	0.829 (0.728-0.945)	0.00481553	0.17956	1653	-0.22	0	rs184093966;rs567420748;rs188342992	1;14;49
cg12328289	ABCC8	Body	11	17456754	-0.0588234	0.073004	0.943 (0.817-1.088)	0.420384	0.797514	1653	0.26	0	rs79022397;rs77834774;rs79530690;rs75089521;rs75523645;rs79050109;rs75960542;rs76944991	3;5;8;19;23;25;37;38
cg07993150	ABCC8	Body	11	17460905	0.00685655	0.0379896	1.007 (0.935-1.085)	0.856772	0.937393	1653	0	0.92236	rs191343561;rs529745060;rs556475404;rs2237981;rs111546196;rs112829304	51;49;34;8;7;1
cg17074110	ABCC8	Body	11	17464325	0.0480494	0.0779899	1.049 (0.9-1.223)	0.537831	0.865814	1653	0.06	0.016906	rs144481621;rs61748766	7;2
cg24863013	ABCC8	Body	11	17464360	-0.0657652	0.0816466	0.936 (0.798-1.099)	0.420539	0.797514	1653	-0.29	0	rs200977997;rs148811815;rs143451249;rs201815564;rs150956385	24;25;26;27;51
cg03352849	ABCC8	Body	11	17464386	0.181217	0.0972039	1.199 (0.991-1.45)	0.0622799	0.42166	1653	-0.36	0	rs143451249;rs201815564;rs150956385	0;1;25
cg12083744	ABCC8	Body	11	17464470	-0.0393209	0.0733215	0.961 (0.833-1.11)	0.591764	0.875301	1653	0.46	0	rs374715455;rs546856458;rs559879404;rs146309374	1;11;33;51
cg25763612	ABCC8	Body	11	17464763	0.13351	0.0666986	1.143 (1.003-1.302)	0.045318	0.42166	1653	0.4	0	rs202183744;rs117874766	44;45
cg19836718	ABCC8	Body	11	17464823	0.129281	0.0639738	1.138 (1.004-1.29)	0.043296	0.42166	1653	0.51	0	rs202183744;rs117874766	18;17
cg04438582	ABCC8	Body	11	17465653	0.00152441	0.0880831	1.002 (0.843-1.19)	0.986192	0.989746	1653	0.09	0.000173975	rs79296881	34
cg04967817	ABCC8	Body	11	17470365	0.076763	0.104217	1.08 (0.88-1.324)	0.461387	0.823749	1653	-0.22	0	rs113216934;rs188269481	16;1
cg12401398	ABCC8	Body	11	17479230	-0.0521867	0.0525047	0.949 (0.856-1.052)	0.32025	0.788683	1653	-0.08	0.000556052	rs539477245;rs181432191	2;16
cg24260135	ABCC8	Body	11	17479394	-0.0323378	0.104777	0.968 (0.788-1.189)	0.7576	0.926307	1653	-0.04	0.0863892	rs74654259;rs114415797	0;1
cg08940373	ABCC8	Body	11	17480344	0.197285	0.0981421	1.218 (1.005-1.476)	0.0444106	0.42166	1653	-0.1	8.83706e-05	rs527816568;rs75109674;rs570879602;rs146491041	31;10;2;1
cg20222568	ABCC8	Body	11	17482547	0.102293	0.0759025	1.108 (0.955-1.285)	0.177757	0.653434	1653	0.16	2.00786e-11	rs112390084;rs571245612	17;5
cg09951246	ABCC8	Body	11	17485061	0.0422649	0.0894669	1.043 (0.875-1.243)	0.636636	0.882046	1653	-0.15	2.6656e-09	rs151211613;rs139224499	51;3
cg17557256	ABCC8	Body	11	17485182	-0.0791505	0.0735694	0.924 (0.8-1.067)	0.281989	0.774618	1653	0.26	0	rs201764046;rs111246532;rs139939039	1;32;33
cg26100071	ABCC8	Body	11	17493151	0.0223093	0.0757114	1.023 (0.882-1.186)	0.768252	0.927799	1653	0.57	0	rs144522518;rs533069995;rs115019184	20;17;1
cg26105227	ABCC8	Body	11	17495097	0.0622385	0.0371169	1.064 (0.99-1.145)	0.0935768	0.506041	1653	0.35	0	rs139390515;rs2283255	49;48
cg13594863	ABCC8	Body	11	17496264	0.0040259	0.0969551	1.004 (0.83-1.214)	0.966879	0.979184	1653	-0.21	0	rs547033740	31
cg11886949	ABCC8	Body	11	17496473	0.0471653	0.0861224	1.048 (0.885-1.241)	0.583929	0.875301	1653	0.02	0.535471	rs201682634;rs1048099	30;43
cg14051368	ABCC8	Body	11	17496725	0.015318	0.0360842	1.015 (0.946-1.09)	0.671197	0.895155	1653	0.34	0	NA	NA
cg06535308	ABCC8	Body	11	17497693	0.0340557	0.0579612	1.035 (0.924-1.159)	0.556828	0.87123	1652	0.07	0.00394548	NA	NA
cg24740587	ABCC8	Body	11	17497808	0.140995	0.0830466	1.151 (0.978-1.355)	0.0895487	0.506041	1653	0.3	0	rs544689659;rs985136;rs530070380	19;16;8
cg11981631	ABCC8	Body	11	17497967	0.0368506	0.0730874	1.038 (0.899-1.197)	0.614121	0.877652	1653	0.08	0.000857049	NA	NA
cg13851843	ABCC8	5'UTR	11	17498329	0.0343622	0.0624203	1.035 (0.916-1.17)	0.581979	0.875301	1653	-0.24	0	rs147198610	1
cg04674590	ABCC8	5'UTR	11	17498419	0.0525072	0.12131	1.054 (0.831-1.337)	0.665134	0.892723	1653	0.37	0	NA	NA
cg03790908	ABCC8	TSS200	11	17498514	0.0171897	0.146616	1.017 (0.763-1.356)	0.906668	0.954702	1653	-0.31	0	rs528012664;rs546148657;rs564708799;rs531741113	0;24;35;46
cg22240472	ABCC8	TSS200	11	17498517	-0.0200744	0.089443	0.98 (0.823-1.168)	0.822417	0.93268	1653	-0.01	0.803061	rs546148657;rs564708799;rs531741113	21;32;43
cg03181582	ABCC8	TSS200	11	17498530	0.0282487	0.0627235	1.029 (0.91-1.163)	0.652444	0.888537	1653	-0.33	0	rs546148657;rs564708799;rs531741113	8;19;30
cg18097532	ABCC8	TSS200	11	17498541	0.0661664	0.039411	1.068 (0.989-1.154)	0.0931752	0.506041	1653	-0.18	8.83738e-14	rs564708799;rs531741113	8;19
cg17381377	ABCC8	TSS200	11	17498601	0.0826226	0.0487933	1.086 (0.987-1.195)	0.0903946	0.506041	1653	-0.23	0	rs531741113	43
cg00289429	ABCC8	TSS200	11	17498619	0.036545	0.0600368	1.037 (0.922-1.167)	0.542717	0.869816	1653	-0.02	0.452514	rs549957886;rs567854174	13;12
cg13185308	ABCC8	TSS1500	11	17498819	0.0505027	0.0252962	1.052 (1.001-1.105)	0.0458846	0.42166	1653	0.06	0.00858795	rs575016176;rs180904752;rs184908312;rs3834456	19;35;48;51
cg15683950	ABCC8	TSS1500	11	17498952	0.0209329	0.0194188	1.021 (0.983-1.061)	0.281047	0.774618	1653	0.09	0.000251183	NA	NA
cg03835043	ABCC8	TSS1500	11	17499347	0.000445659	0.0209252	1 (0.96-1.042)	0.983008	0.989746	1653	0.03	0.198027	NA	NA
cg10700689	ABCC8	TSS1500	11	17499870	0.00360788	0.0191178	1.004 (0.967-1.042)	0.850314	0.936017	1653	-0.03	0.293427	rs74726673;rs2188966;rs12279340;rs191263411	0;15;23;45
cg14469826	ABCC8	TSS1500	11	17499932	-0.00659861	0.0216011	0.993 (0.952-1.036)	0.760004	0.926307	1653	0.08	0.000671246	rs546766865;rs566077585;rs539902070;rs36234283	30;34;38;42
cg18797453	ACVRL1	TSS1500	12	52299870	-0.0195034	0.051693	0.981 (0.886-1.085)	0.705956	0.907681	1653	0.01	0.724391	NA	NA
cg27112470	ACVRL1	TSS1500	12	52300015	-0.017208	0.0449757	0.983 (0.9-1.074)	0.702012	0.905141	1653	0.05	0.0669267	rs151223220	2
cg27360691	ACVRL1	TSS1500	12	52300505	0.0269717	0.0561075	1.027 (0.92-1.147)	0.630719	0.882046	1653	0.03	0.1702	rs573997903	51
cg12193731	ACVRL1	TSS1500	12	52300911	0.00943708	0.0354339	1.009 (0.942-1.082)	0.789986	0.927799	1653	0.11	1.41173e-05	rs180906879;rs550122766;rs140213364	2;26;50
cg26372400	ACVRL1	TSS1500	12	52300922	0.0273297	0.0541524	1.028 (0.924-1.143)	0.613783	0.877652	1653	0.03	0.157676	rs550122766;rs140213364;rs535774871	15;39;46
cg10999429	ACVRL1	TSS1500	12	52300973	0.102228	0.106492	1.108 (0.899-1.365)	0.337077	0.788683	1653	0	0.91176	rs549261187;rs369003431	10;34
cg07170824	ACVRL1	1stExon	12	52301307	0.0237764	0.0353758	1.024 (0.955-1.098)	0.501513	0.837753	1653	0	0.967237	rs557224652;rs573855752;rs542986350	40;26;22
cg25749512	ACVRL1	5'UTR	12	52301580	0.0261781	0.0326584	1.027 (0.963-1.094)	0.422801	0.797514	1653	0.08	0.00101594	rs564864270	33
cg03035704	ACVRL1	5'UTR	12	52301970	0.0429167	0.0990984	1.044 (0.86-1.268)	0.664962	0.892723	1653	-0.03	0.187173	NA	NA
cg11476001	ACVRL1	5'UTR	12	52305261	0.00476408	0.0751726	1.005 (0.867-1.164)	0.949468	0.979184	1653	0.08	0.00197528	rs532669657;rs545959825	38;43
cg21415035	ACVRL1	TSS1500	12	52305328	-0.0133452	0.0934466	0.987 (0.822-1.185)	0.886439	0.948729	1653	0.02	0.470649	rs532669657;rs545959825	31;26
cg20131897	ACVRL1	TSS1500	12	52305332	-0.0610692	0.0890086	0.941 (0.79-1.12)	0.492648	0.837753	1653	-0.09	0.000248251	rs190321667;rs140793387	43;44
cg22497336	ACVRL1	TSS1500	12	52305401	0.0238557	0.0802681	1.024 (0.875-1.199)	0.766314	0.927799	1653	0.08	0.000713529	rs568037270	43
cg21236262	ACVRL1	5'UTR	12	52305475	0.0451001	0.0310824	1.046 (0.984-1.112)	0.146784	0.627585	1653	-0.15	6.42986e-10	rs568037270;rs74659204;rs143146914	33;4;2
cg09043511	ACVRL1	5'UTR	12	52305945	-0.0423984	0.0619139	0.958 (0.849-1.082)	0.493472	0.837753	1653	-0.08	0.000719777	rs577166112	9
cg14872074	ACVRL1	5'UTR	12	52306101	0.0982383	0.0587723	1.103 (0.983-1.238)	0.0946215	0.506771	1653	-0.02	0.337604	rs542225698;rs541639505	3;2
cg22218512	ACVRL1	Body	12	52308278	0.140029	0.0509956	1.15 (1.041-1.271)	0.00603431	0.194284	1653	1	NA	rs139008591;rs199874575;rs142906906;rs377194545;rs147005473;rs138048445	41;31;23;17;2;1
cg08618620	ACVRL1	Body	12	52309094	-0.076119	0.0720901	0.927 (0.805-1.067)	0.29102	0.777846	1653	-0.03	0.248281	rs542810348;rs139078976;rs143930271;rs146877800;rs139380315	0;21;22;31;32
cg13899814	ACVRL1	Body	12	52309178	0.147335	0.0839021	1.159 (0.983-1.366)	0.0790817	0.484049	1653	-0.03	0.178165	rs145300204;rs56379428	6;51
cg11788367	ACVRL1	Body	12	52309274	-0.0409623	0.0791387	0.96 (0.822-1.121)	0.604736	0.877652	1653	-0.12	6.24812e-07	rs56379428;rs149171481	47;18
cg22838066	ACVRL1	Body	12	52309361	-0.0912725	0.0925217	0.913 (0.761-1.094)	0.323889	0.788683	1653	-0.04	0.0716063	rs566776285	9
cg20071491	ACVRL1	Body	12	52310432	-0.0163534	0.0911603	0.984 (0.823-1.176)	0.85763	0.937393	1653	-0.05	0.054679	NA	NA
cg07810384	ACVRL1	Body	12	52311060	-0.0111561	0.111036	0.989 (0.795-1.229)	0.919969	0.963201	1653	-0.06	0.0142582	rs76079488;rs148124671	0;43
cg08447934	ACVRL1	Body	12	52311706	0.0685768	0.0517601	1.071 (0.968-1.185)	0.185206	0.655808	1653	-0.02	0.517682	rs561977392;rs186154782;rs547343236	1;34;41
cg20760359	ACVRL1	Body	12	52313643	-0.25096	0.12385	0.778 (0.61-0.992)	0.0427314	0.42166	1653	-0.06	0.0234313	rs115608181;rs139788960;rs149668653	46;42;1
cg11165401	ACVRL1	Body	12	52314241	0.140125	0.0703806	1.15 (1.002-1.321)	0.0464856	0.42166	1653	-0.16	1.60858e-10	rs74094826;rs145506508	39;3
cg07007773	ACVRL1	Body	12	52314610	-0.0273413	0.0409033	0.973 (0.898-1.054)	0.503855	0.837753	1653	0.02	0.323373	rs139142865;rs142343727;rs113700354	0;1;11
cg26850673	ACVRL1	3'UTR	12	52314950	-0.117046	0.0945344	0.89 (0.739-1.071)	0.215669	0.719327	1653	0.07	0.0046454	rs571462782;rs537383174	1;42
cg05369138	ACVRL1	3'UTR	12	52315400	-0.0887449	0.0957022	0.915 (0.759-1.104)	0.353769	0.788683	1653	0.01	0.605408	rs373173228	27
cg22808185	SMAD9	3'UTR	13	37422557	0.0476062	0.0440502	1.049 (0.962-1.143)	0.279819	0.774618	1653	0.06	0.0233172	rs511674;rs185427785	44;1
cg03283486	SMAD9	3'UTR	13	37422671	0.0146941	0.0220799	1.015 (0.972-1.06)	0.505732	0.838371	1653	-0.01	0.638748	rs190329099	2
cg14655614	SMAD9	Body	13	37422934	0.0571196	0.0306827	1.059 (0.997-1.124)	0.0626565	0.42166	1653	0.27	0	NA	NA
cg20701041	SMAD9	Body	13	37425284	-0.124717	0.0840357	0.883 (0.749-1.041)	0.137783	0.61396	1653	0.05	0.0277013	rs567340667	42
cg14868503	SMAD9	Body	13	37432227	-0.0449053	0.0402935	0.956 (0.883-1.035)	0.265084	0.774618	1653	0.01	0.553974	rs187446420;rs192212209;rs115694687	0;26;30
cg14962159	SMAD9	Body	13	37441585	0.057431	0.0512283	1.059 (0.958-1.171)	0.262254	0.774618	1653	0.05	0.0334269	rs565634410	39
cg20009323	SMAD9	ExonBnd	13	37447035	0.0762968	0.0641719	1.079 (0.952-1.224)	0.234462	0.754885	1653	0.14	1.33209e-08	NA	NA
cg03398689	SMAD9	Body	13	37448346	-0.0831788	0.0323279	0.92 (0.864-0.98)	0.010083	0.244524	1653	-0.04	0.0691703	rs561861496;rs515482	0;34
cg10436026	SMAD9	Body	13	37453429	0.0255333	0.0260164	1.026 (0.975-1.08)	0.326379	0.788683	1653	0.84	0	rs189597358	35
cg00454719	SMAD9	Body	13	37453500	0.0786401	0.0279085	1.082 (1.024-1.143)	0.00483556	0.17956	1653	1	NA	rs144575170;rs182137303;rs150209766	26;23;2
cg13165085	SMAD9	Body	13	37453598	0.0598361	0.0290024	1.062 (1.003-1.124)	0.0390991	0.42166	1652	0.89	0	rs534052513;rs558657319	51;10
cg01044129	SMAD9	Body	13	37453778	0.0237521	0.0406347	1.024 (0.946-1.109)	0.558866	0.87123	1653	0.49	0	rs201033254;rs111748421;rs151312678	41;18;1
cg02819828	SMAD9	5'UTR	13	37453855	0.0839721	0.0854476	1.088 (0.92-1.286)	0.325739	0.788683	1653	0.05	0.0457921	rs78237438	42
cg16194715	SMAD9	5'UTR	13	37453926	-0.0298559	0.0771754	0.971 (0.834-1.129)	0.698861	0.903169	1653	0.09	0.000382749	rs531431513;rs549806546	43;22
cg14213971	SMAD9	5'UTR	13	37453966	-0.0334686	0.112234	0.967 (0.776-1.205)	0.765547	0.927799	1653	-0.01	0.820165	rs561685450;rs77886914	38;37
cg27508002	SMAD9	5'UTR	13	37454023	-0.00474954	0.0787325	0.995 (0.853-1.161)	0.951897	0.979184	1653	0.08	0.000690224	rs548838498	18
cg23200122	SMAD9	5'UTR	13	37454413	-0.0433339	0.0737585	0.958 (0.829-1.107)	0.556861	0.87123	1653	0.08	0.00065012	NA	NA
cg12784953	SMAD9	5'UTR	13	37454811	-0.0459352	0.0686275	0.955 (0.835-1.093)	0.503278	0.837753	1652	0.01	0.589515	rs546066261	49
cg27348243	SMAD9	5'UTR	13	37455317	0.000733996	0.0422229	1.001 (0.921-1.087)	0.98613	0.989746	1652	-0.01	0.835819	NA	NA
cg24198209	SMAD9	5'UTR	13	37456191	-0.00876379	0.0433945	0.991 (0.91-1.079)	0.839951	0.93268	1653	0.06	0.00886868	rs526506;rs558113046	31;26
cg14168755	SMAD9	5'UTR	13	37456407	0.00491753	0.0779739	1.005 (0.863-1.171)	0.949714	0.979184	1653	-0.01	0.825012	rs564479409;rs148514173;rs113365882	10;27;30
cg10643882	SMAD9	5'UTR	13	37462303	-0.0299118	0.0231421	0.971 (0.927-1.016)	0.196174	0.67869	1653	-0.05	0.0649693	rs145272224;rs545994297;rs564486373	33;8;6
cg03071245	SMAD9	5'UTR	13	37463034	0.0283201	0.0823262	1.029 (0.875-1.209)	0.730847	0.918492	1653	0.06	0.0212195	NA	NA
cg05490565	SMAD9	5'UTR	13	37465230	-0.0191839	0.121259	0.981 (0.773-1.244)	0.874294	0.945596	1653	0.05	0.0477247	rs531175334	18
cg05977007	SMAD9	5'UTR	13	37478621	-0.0825722	0.0933298	0.921 (0.767-1.106)	0.376299	0.797514	1653	-0.02	0.474637	rs556259036;rs574357424	20;43
cg02815632	SMAD9	5'UTR	13	37491747	-0.0058337	0.0332873	0.994 (0.931-1.061)	0.860881	0.938377	1642	-0.02	0.312362	rs530041645;rs143018055;rs79455160	50;24;5
cg18978540	SMAD9	5'UTR	13	37493431	0.0546329	0.0628287	1.056 (0.934-1.195)	0.384545	0.797514	1653	0.02	0.359609	rs535880676;rs573982623	31;42
cg18665036	SMAD9	5'UTR	13	37493479	0.174784	0.121298	1.191 (0.939-1.511)	0.1496	0.627585	1653	0	0.845807	rs535880676;rs573982623	19;8
cg05644498	SMAD9	5'UTR	13	37493547	0.0382506	0.042808	1.039 (0.955-1.13)	0.371569	0.797514	1653	-0.04	0.127354	rs539353912;rs558028983	4;34
cg20111703	SMAD9	5'UTR	13	37493915	-0.283367	0.126786	0.753 (0.588-0.966)	0.0254171	0.353933	1653	-0.08	0.0013866	rs552645201	15
cg03754180	SMAD9	5'UTR	13	37494042	-0.0901202	0.113065	0.914 (0.732-1.141)	0.425412	0.797514	1653	0	0.937415	rs550375290	51
cg12760327	SMAD9	TSS200	13	37494448	-0.0850548	0.106931	0.918 (0.745-1.133)	0.426372	0.797514	1653	0.04	0.106009	rs536916022;rs540930729	41;4
cg02985381	SMAD9	TSS1500	13	37494744	-0.0418548	0.0424122	0.959 (0.883-1.042)	0.323713	0.788683	1653	-0.21	0	rs544095117	27
cg01034396	SMAD9	TSS1500	13	37494802	0.0149169	0.0835472	1.015 (0.862-1.196)	0.858295	0.937393	1653	-0.09	0.000310873	rs529485412;rs551285691;rs138959167;rs188553655	6;24;28;44
cg08643012	SMAD9	TSS1500	13	37494946	0.117909	0.062197	1.125 (0.996-1.271)	0.0579959	0.42166	1653	-0.11	1.22946e-05	NA	NA
cg03940408	SMAD9	TSS1500	13	37494994	0.0873087	0.0887737	1.091 (0.917-1.299)	0.325363	0.788683	1653	-0.01	0.795582	rs142877990	1
cg25917725	SMAD9	TSS1500	13	37495343	-0.045404	0.0777271	0.956 (0.821-1.113)	0.559122	0.87123	1653	0.02	0.409292	NA	NA
cg27598979	SMAD9	TSS1500	13	37495632	0.0809356	0.0864386	1.084 (0.915-1.284)	0.3491	0.788683	1653	0.1	9.99794e-05	rs150525583	28
cg06559111	SMAD9	TSS1500	13	37495847	-0.137179	0.0908051	0.872 (0.73-1.042)	0.130865	0.595166	1653	-0.07	0.00679909	rs536238269	18
cg10068398	EIF2AK4	TSS1500	15	40225341	0.174829	0.0914846	1.191 (0.996-1.425)	0.0560015	0.42166	1653	-0.14	2.66492e-08	NA	NA
cg16723982	EIF2AK4	TSS1500	15	40225618	0.113618	0.0790426	1.12 (0.96-1.308)	0.150597	0.627585	1653	-0.21	0	rs142169139;rs72729451	10;40
cg21793441	EIF2AK4	TSS1500	15	40226004	-0.0763449	0.0987368	0.926 (0.763-1.124)	0.439394	0.799813	1653	0.4	0	rs72729452;rs72729453;rs117210124	16;18;36
cg24397552	EIF2AK4	TSS1500	15	40226086	-0.391642	0.143308	0.676 (0.51-0.895)	0.00627849	0.194284	1653	1	NA	rs117210124;rs553645508	48;12
cg04467278	EIF2AK4	TSS200	15	40226257	0.0828197	0.245115	1.086 (0.672-1.756)	0.735453	0.918492	1653	-0.16	7.02283e-11	rs528344880;rs508280;rs508281	14;34;37
cg19538502	EIF2AK4	TSS200	15	40226259	0.187603	0.206546	1.206 (0.805-1.808)	0.363726	0.797514	1652	-0.04	0.0869317	rs528344880;rs508280;rs508281	12;32;35
cg25407064	EIF2AK4	TSS200	15	40226267	-0.157819	0.186825	0.854 (0.592-1.232)	0.398256	0.797514	1653	-0.1	6.24165e-05	rs528344880;rs508280;rs508281	4;24;27
cg22077389	EIF2AK4	TSS200	15	40226273	0.161609	0.227499	1.175 (0.753-1.836)	0.477472	0.829973	1653	0.09	0.000143967	rs508280;rs508281	18;21
cg21830797	EIF2AK4	TSS200	15	40226279	0.0413171	0.22793	1.042 (0.667-1.629)	0.856155	0.937393	1653	0	0.963504	rs508280;rs508281	12;15
cg16704712	EIF2AK4	1stExon	15	40226471	0.394766	0.255812	1.484 (0.899-2.45)	0.122785	0.582216	1653	0.11	9.82473e-06	rs553269049;rs566792	12;24
cg00825047	EIF2AK4	Body	15	40226572	0.115571	0.0620836	1.123 (0.994-1.268)	0.0626684	0.42166	1653	0.25	0	rs539334210;rs557836466	35;42
cg24883642	EIF2AK4	Body	15	40226588	0.11914	0.0513636	1.127 (1.019-1.246)	0.0203659	0.340112	1653	0.24	0	rs539334210;rs557836466	19;26
cg05304366	EIF2AK4	Body	15	40226905	0.012086	0.0256812	1.012 (0.962-1.064)	0.637914	0.882046	1653	-0.15	6.79981e-10	rs145702917;rs184205797	6;20
cg01460585	EIF2AK4	Body	15	40228471	-0.0423721	0.0861061	0.959 (0.81-1.135)	0.622655	0.87991	1653	-0.13	1.25216e-07	rs532628456	0
cg06753055	EIF2AK4	Body	15	40228656	0.0051208	0.0128471	1.005 (0.98-1.031)	0.690191	0.90032	1653	0.06	0.0169249	rs7181860	2
cg14569988	EIF2AK4	Body	15	40231845	0.0202293	0.0238448	1.02 (0.974-1.069)	0.39623	0.797514	1653	-0.16	2.99885e-11	rs140982735	1
cg00755505	EIF2AK4	Body	15	40233976	-0.0173374	0.0238664	0.983 (0.938-1.03)	0.467573	0.826787	1653	-0.16	5.13811e-11	rs74011716	17
cg00230686	EIF2AK4	Body	15	40234684	-0.037005	0.0472567	0.964 (0.878-1.057)	0.43359	0.797514	1653	-0.02	0.433307	rs529195390;rs548866020;rs559179258	1;5;18
cg24254101	EIF2AK4	Body	15	40241413	0.033851	0.0292053	1.034 (0.977-1.095)	0.246428	0.759798	1653	-0.08	0.00081826	rs11543185	39
cg20966464	EIF2AK4	ExonBnd	15	40241485	-0.0875153	0.103117	0.916 (0.749-1.121)	0.396049	0.797514	1653	-0.22	0	rs200996656;rs199627809;rs563269469	1;5;45
cg15136500	EIF2AK4	Body	15	40242433	0.0175429	0.0328291	1.018 (0.954-1.085)	0.593086	0.875301	1653	-0.01	0.794638	rs150288246;rs556731430	1;16
cg08554039	EIF2AK4	Body	15	40262416	-0.0137793	0.0395578	0.986 (0.913-1.066)	0.72759	0.918492	1653	0	0.979901	NA	NA
cg09964084	EIF2AK4	Body	15	40265105	0.036562	0.0544367	1.037 (0.932-1.154)	0.501812	0.837753	1653	-0.17	1.40394e-11	rs369598212	46
cg02712587	EIF2AK4	Body	15	40268421	-0.0299154	0.037104	0.971 (0.902-1.044)	0.420095	0.797514	1653	-0.18	1.17684e-13	rs563093092	16
cg01081584	EIF2AK4	Body	15	40268610	-0.0136033	0.0312182	0.986 (0.928-1.049)	0.66302	0.892723	1653	0.09	0.000338155	rs551253537;rs190988935	51;45
cg20255370	EIF2AK4	Body	15	40268687	-0.0111636	0.0135334	0.989 (0.963-1.015)	0.40943	0.797514	1653	0.04	0.0756693	NA	NA
cg01729180	EIF2AK4	Body	15	40268744	-0.0145632	0.0196083	0.986 (0.948-1.024)	0.457659	0.823749	1653	-0.03	0.259205	NA	NA
cg16127683	EIF2AK4	Body	15	40268777	-0.018553	0.0163997	0.982 (0.951-1.014)	0.257929	0.774618	1653	0.11	7.80342e-06	rs369621429	15
cg10821964	EIF2AK4	Body	15	40269214	-0.0632636	0.0395989	0.939 (0.869-1.014)	0.11013	0.547702	1653	-0.12	3.96495e-07	rs530714024	20
cg11940920	EIF2AK4	Body	15	40269401	-0.0999154	0.0502971	0.905 (0.82-0.999)	0.0469776	0.42166	1653	-0.18	9.32587e-14	rs546640622;rs566865957	11;45
cg15171791	EIF2AK4	Body	15	40272006	-0.00230689	0.0453672	0.998 (0.913-1.09)	0.959446	0.979184	1653	-0.09	0.000188221	rs73388549	26
cg12874547	EIF2AK4	Body	15	40283508	-0.0385824	0.102732	0.962 (0.787-1.177)	0.707242	0.907681	1653	0.01	0.836797	rs182775798	1
cg17521552	EIF2AK4	ExonBnd	15	40293413	0.00521946	0.0681871	1.005 (0.879-1.149)	0.938985	0.973956	1653	-0.09	0.000117264	rs61730023;rs542738522;rs2307103;rs183818562;rs74875912	0;1;24;31;49
cg13461028	EIF2AK4	ExonBnd	15	40293440	-0.0238462	0.0990565	0.976 (0.804-1.186)	0.809762	0.93268	1653	-0.26	0	rs148332808;rs61730023;rs542738522;rs2307103	47;29;28;5
cg01518603	EIF2AK4	Body	15	40294588	-0.110068	0.112578	0.896 (0.718-1.117)	0.32822	0.788683	1653	-0.22	0	rs553132901	0
cg10351319	EIF2AK4	ExonBnd	15	40294971	0.0727253	0.0811863	1.075 (0.917-1.261)	0.370369	0.797514	1653	-0.16	1.30036e-10	rs201056702;rs532787493;rs189498985;rs564994071	44;43;10;2
cg14420999	EIF2AK4	ExonBnd	15	40295513	0.201851	0.116842	1.224 (0.973-1.539)	0.0840669	0.487763	1653	-0.13	1.29178e-07	rs534491026;rs200108448	1;32
cg19682395	EIF2AK4	Body	15	40299712	0.0272959	0.0663188	1.028 (0.902-1.17)	0.680643	0.898246	1653	-0.04	0.0720215	NA	NA
cg10505819	EIF2AK4	Body	15	40309387	-0.0889088	0.0831741	0.915 (0.777-1.077)	0.285093	0.774618	1653	-0.06	0.014718	NA	NA
cg03384128	EIF2AK4	Body	15	40311512	-0.0376272	0.0697563	0.963 (0.84-1.104)	0.589604	0.875301	1653	-0.08	0.00128872	rs562037865;rs527707156;rs541327633	22;37;40
cg19380293	EIF2AK4	Body	15	40313685	-0.204967	0.110895	0.815 (0.656-1.012)	0.0645597	0.42166	1653	-0.15	9.40785e-10	rs181497772;rs565771400	1;23
cg12610557	EIF2AK4	Body	15	40314382	0.0779907	0.0341273	1.081 (1.011-1.156)	0.022296	0.340112	1653	-0.15	6.75726e-10	NA	NA
cg00458433	EIF2AK4	Body	15	40322399	0.0666284	0.105413	1.069 (0.869-1.314)	0.527343	0.85886	1653	-0.22	0	rs536513502;rs535046078;rs566905591	50;2;1
cg01686043	EIF2AK4	ExonBnd	15	40322643	0.0255788	0.060655	1.026 (0.911-1.155)	0.673237	0.895155	1653	-0.08	0.000726039	rs559599794;rs200484118;rs199783641	49;31;30
cg07476513	EIF2AK4	Body	15	40324712	0.0384589	0.0788072	1.039 (0.89-1.213)	0.625541	0.87991	1653	-0.04	0.0737247	rs538257235	28
cg09562461	EIF2AK4	Body	15	40324728	-0.00821897	0.00819334	0.992 (0.976-1.008)	0.315799	0.788683	1653	0.04	0.152485	rs538257235;rs551796624;rs143118945;rs2291622	44;12;2;1
cg14823851	TBX4	TSS1500	17	59532306	0.0182608	0.0349967	1.018 (0.951-1.091)	0.601819	0.877652	1653	-0.14	1.84519e-08	rs113208451	1
cg04567731	TBX4	TSS1500	17	59532519	-0.0310183	0.0387593	0.969 (0.899-1.046)	0.423548	0.797514	1653	0.15	2.43328e-10	rs181750228;rs114542698	43;2
cg09258804	TBX4	TSS1500	17	59532564	0.0607308	0.0517921	1.063 (0.96-1.176)	0.240961	0.756236	1653	-0.2	0	rs114542698	47
cg03866607	TBX4	TSS1500	17	59532826	0.0840092	0.0726549	1.088 (0.943-1.254)	0.247568	0.759798	1653	0	0.926417	rs3760368	38
cg22110896	TBX4	TSS1500	17	59533081	-0.030112	0.032041	0.97 (0.911-1.033)	0.347322	0.788683	1653	-0.13	1.82787e-07	rs549395291;rs190211069	19;7
cg14011845	TBX4	TSS200	17	59533635	0.0145361	0.0352241	1.015 (0.947-1.087)	0.679844	0.898246	1653	-0.05	0.0305288	rs549270487	16
cg18536148	TBX4	5'UTR	17	59533844	0.0376824	0.0329067	1.038 (0.974-1.108)	0.252156	0.76749	1653	-0.19	2.22045e-15	rs567672041	20
cg06365535	TBX4	Body	17	59534102	0.0376936	0.0447656	1.038 (0.951-1.134)	0.399777	0.797514	1653	-0.23	0	NA	NA
cg24274579	TBX4	Body	17	59534637	0.0115256	0.0375538	1.012 (0.94-1.089)	0.758913	0.926307	1653	0.29	0	rs200511481	4
cg00158789	TBX4	Body	17	59534683	0.0294839	0.0894656	1.03 (0.864-1.227)	0.741735	0.920148	1653	-0.33	0	rs566824609	1
cg25900280	TBX4	Body	17	59534847	-0.0363379	0.0495223	0.964 (0.875-1.063)	0.46309	0.824093	1653	0.44	0	rs559159326;rs145137675	4;2
cg03222323	TBX4	Body	17	59534903	-0.0659062	0.0467418	0.936 (0.854-1.026)	0.158538	0.638973	1653	-0.32	0	rs182844772	42
cg17975443	TBX4	Body	17	59534998	0.0837968	0.0815116	1.087 (0.927-1.276)	0.303933	0.788683	1653	0.2	0	rs35070263;rs3744447	40;13
cg07265743	TBX4	Body	17	59535253	-0.0650762	0.0454674	0.937 (0.857-1.024)	0.152352	0.627585	1653	0.01	0.687644	rs4968565	38
cg02494945	TBX4	Body	17	59535723	0.0598984	0.0618532	1.062 (0.941-1.199)	0.332846	0.788683	1653	-0.33	0	rs79016715;rs575644848;rs544483331	21;34;44
cg27243700	TBX4	Body	17	59536636	-0.0347634	0.0176097	0.966 (0.933-1)	0.0483696	0.42166	1653	-0.07	0.00233887	rs34882685;rs35488469;rs540469484	14;8;2
cg11062079	TBX4	Body	17	59536696	0.0243417	0.0300807	1.025 (0.966-1.087)	0.418394	0.797514	1653	-0.3	0	rs577305208	46
cg03936495	TBX4	Body	17	59539251	0.0117215	0.0437525	1.012 (0.929-1.102)	0.788772	0.927799	1653	0.23	0	NA	NA
cg24030622	TBX4	Body	17	59539397	-0.280152	0.0932601	0.756 (0.629-0.907)	0.00266463	0.153082	1653	0.54	0	NA	NA
cg26881527	TBX4	Body	17	59539434	-0.0619205	0.0940818	0.94 (0.782-1.13)	0.510438	0.841165	1653	0.03	0.230864	rs549618124	27
cg04920917	TBX4	Body	17	59539484	-0.179203	0.0522494	0.836 (0.755-0.926)	0.000604121	0.0841238	1653	1	NA	rs549618124	25
cg16953473	TBX4	Body	17	59539587	0.314021	0.122313	1.369 (1.077-1.74)	0.010248	0.244524	1653	-0.24	0	rs535332021	37
cg24613083	TBX4	Body	17	59539715	-0.308611	0.0993432	0.734 (0.605-0.892)	0.00189308	0.153082	1653	0.45	0	NA	NA
cg07389611	TBX4	Body	17	59540267	0.0554084	0.0337545	1.057 (0.989-1.129)	0.100692	0.523192	1653	-0.21	0	NA	NA
cg19862839	TBX4	Body	17	59543726	-0.00456916	0.0086611	0.995 (0.979-1.012)	0.597812	0.876267	1653	-0.19	2.06501e-14	rs16945295	1
cg03969651	TBX4	Body	17	59545890	0.0645894	0.0723903	1.067 (0.926-1.229)	0.372266	0.797514	1653	-0.04	0.0727032	rs535044693;rs145951237	1;34
cg00283929	TBX4	Body	17	59553604	0.0533426	0.0671784	1.055 (0.925-1.203)	0.42717	0.797514	1653	-0.15	3.43256e-10	rs557754147;rs182479631;rs114817208	8;47;50
cg00233943	TBX4	Body	17	59553911	0.0979114	0.0779412	1.103 (0.947-1.285)	0.209036	0.705654	1653	-0.01	0.588505	rs544199368	23
cg00197058	TBX4	Body	17	59554672	0.0246448	0.0312377	1.025 (0.964-1.09)	0.430145	0.797514	1653	-0.09	0.00011708	NA	NA
cg18223453	TBX4	Body	17	59554746	0.0422411	0.0229005	1.043 (0.997-1.091)	0.0651038	0.42166	1653	0.02	0.420036	rs537922077;rs554557927;rs574525227;rs540209251;rs368499258	0;33;35;36;37
cg21560352	TBX4	ExonBnd	17	59557311	-0.0173335	0.0619972	0.983 (0.87-1.11)	0.779796	0.927799	1653	0.01	0.550961	rs138858259	2
cg12457206	TBX4	ExonBnd	17	59557340	0.0165651	0.0840212	1.017 (0.862-1.199)	0.843707	0.93268	1653	0.28	0	rs138858259;rs34495182	31;23
cg02681383	TBX4	Body	17	59557526	-0.0774316	0.0713771	0.925 (0.805-1.064)	0.278	0.774618	1653	-0.06	0.016654	rs142327430;rs143895322;rs148616062	9;16;48
cg19671537	TBX4	Body	17	59559033	0.00391542	0.0700552	1.004 (0.875-1.152)	0.955429	0.979184	1653	-0.22	0	rs530302247;rs548834925	1;16
cg14701504	TBX4	Body	17	59560480	0.213503	0.0945871	1.238 (1.029-1.49)	0.0239949	0.351715	1653	0.23	0	rs143027472;rs150277085;rs138356325	1;10;19
cg19133958	TBX4	Body	17	59560599	-0.054752	0.0760329	0.947 (0.816-1.099)	0.471458	0.828397	1653	-0.29	0	rs532216691	33
cg07876611	TBX4	3'UTR	17	59560884	-0.0321531	0.0942522	0.968 (0.805-1.165)	0.732999	0.918492	1653	-0.1	9.90027e-05	rs149961771;rs144878479;rs185650741;rs544357700;rs560799982	0;17;18;24;48
cg05769317	SMAD4	TSS1500	18	48555713	0.16618	0.0566217	1.181 (1.057-1.319)	0.00333643	0.162312	1653	0.54	0	rs202234353	4
cg01213505	SMAD4	TSS1500	18	48555716	0.218098	0.0611972	1.244 (1.103-1.402)	0.000365436	0.0803702	1653	1	NA	rs202234353	1
cg06115065	SMAD4	TSS1500	18	48556008	-0.0294628	0.0925778	0.971 (0.81-1.164)	0.750296	0.92459	1652	0.2	0	rs530779998;rs139513536	23;34
cg26909431	SMAD4	TSS1500	18	48556216	0.072341	0.114119	1.075 (0.86-1.344)	0.52614	0.85886	1653	0.06	0.021923	rs36222037	24
cg25778220	SMAD4	TSS1500	18	48556359	0.137442	0.196795	1.147 (0.78-1.687)	0.484928	0.836238	1653	-0.09	0.00040482	rs540145914;rs552365456	27;51
cg27092705	SMAD4	TSS200	18	48556386	0.140998	0.139137	1.151 (0.877-1.512)	0.31088	0.788683	1653	0.03	0.243953	rs540145914;rs552365456	0;24
cg06329143	SMAD4	TSS200	18	48556512	-0.0125505	0.0578775	0.988 (0.882-1.106)	0.828329	0.93268	1653	-0.12	8.15041e-07	NA	NA
cg03500911	SMAD4	TSS200	18	48556576	-0.431931	0.30936	0.649 (0.354-1.191)	0.162652	0.639869	1653	-0.06	0.0203849	rs537319496;rs557246609	13;45
cg27644254	SMAD4	TSS200	18	48556578	0.0400845	0.118129	1.041 (0.826-1.312)	0.734363	0.918492	1653	0.01	0.803954	rs537319496;rs557246609	11;43
cg23885062	SMAD4	TSS200	18	48556580	0.00548557	0.10474	1.006 (0.819-1.235)	0.958231	0.979184	1653	0.05	0.0642333	rs537319496;rs557246609	9;41
cg10315128	SMAD4	1stExon	18	48556631	0.0992816	0.127601	1.104 (0.86-1.418)	0.436533	0.797514	1653	0.05	0.0653258	rs537319496;rs557246609	44;12
cg03255741	SMAD4	1stExon	18	48556964	-0.357309	0.202829	0.7 (0.47-1.041)	0.0781325	0.483553	1653	-0.08	0.000569599	NA	NA
cg00735196	SMAD4	5'UTR	18	48557250	-0.209925	0.145608	0.811 (0.609-1.078)	0.149384	0.627585	1653	-0.08	0.00147032	rs189383531	7
cg05416643	SMAD4	5'UTR	18	48557332	0.0271248	0.112752	1.027 (0.824-1.282)	0.809889	0.93268	1653	-0.01	0.824442	rs181326256	40
cg22501294	SMAD4	5'UTR	18	48557509	0.04281	0.0472275	1.044 (0.951-1.145)	0.364691	0.797514	1651	0.01	0.801918	NA	NA
cg00400189	SMAD4	5'UTR	18	48560273	0.0134862	0.0658826	1.014 (0.891-1.153)	0.837806	0.93268	1653	-0.03	0.175976	rs558220778;rs138224416;rs192142689	0;10;42
cg09604853	SMAD4	5'UTR	18	48564740	-0.00156558	0.0344302	0.998 (0.933-1.068)	0.963732	0.979184	1653	0.25	0	rs188923159;rs192473527;rs183895656	37;21;20
cg00635994	SMAD4	5'UTR	18	48564941	0.00686331	0.0327225	1.007 (0.944-1.074)	0.833869	0.93268	1653	0.06	0.015483	rs150444182;rs78015408;rs186785769;rs138279085;rs541942800	48;27;23;14;2
cg08687662	SMAD4	5'UTR	18	48565625	0.00210898	0.0361139	1.002 (0.934-1.076)	0.953432	0.979184	1653	0.13	2.93805e-07	rs560650404	39
cg25678729	SMAD4	5'UTR	18	48571554	0.0884883	0.0588664	1.093 (0.973-1.226)	0.132786	0.596465	1653	0.44	0	rs143497944;rs146785165	1;4
cg27245656	SMAD4	5'UTR	18	48572727	0.0575176	0.0400426	1.059 (0.979-1.146)	0.150886	0.627585	1653	-0.07	0.00308456	rs562187142;rs531386717	29;50
cg08596972	SMAD4	5'UTR	18	48572756	-0.0275911	0.0440563	0.973 (0.892-1.061)	0.531139	0.862519	1653	-0.05	0.0302567	rs562187142	2
cg16870631	SMAD4	5'UTR	18	48573244	-0.000538064	0.0295407	0.999 (0.943-1.059)	0.985468	0.989746	1653	-0.17	2.81819e-12	rs554393420;rs574206504;rs77337149	20;6;2
cg25366637	SMAD4	Body	18	48577893	-0.131938	0.0600976	0.876 (0.779-0.986)	0.0281356	0.365723	1653	-0.1	2.65817e-05	rs186026397;rs118185031	20;1
cg18300427	SMAD4	Body	18	48594836	-0.0131525	0.057345	0.987 (0.882-1.104)	0.818591	0.93268	1653	-0.07	0.00711258	rs142558432	45
cg14037088	SMAD4	Body	18	48597043	0.0222915	0.0337678	1.023 (0.957-1.093)	0.509163	0.841165	1653	-0.14	2.34259e-08	rs372320456	7
cg24272324	SMAD4	Body	18	48603733	-0.0479078	0.0435944	0.953 (0.875-1.038)	0.271792	0.774618	1653	-0.28	0	NA	NA
cg21417204	SMAD4	3'UTR	18	48609268	0.0224197	0.0316208	1.023 (0.961-1.088)	0.478315	0.829973	1653	-0.13	1.08634e-07	rs560338410	46

## Sheet: Supplementary Data 6
Transcript abundance and CpG methylation associations between the top three CpG markers and genes within the CpG-marker-containing TAD (topologically associating domain).
CpG marker	Gene	Effect2	Standard error	P value	P value FDR adjusted
cg04917472	CTSZ	-0.27	0.000103	0.0167	0.058
cg04917472	GNAS	-0.05	4.32e-05	0.579	0.795
cg04917472	EDN3	-0.01	0.0181	0.795	0.795
cg04917472	ATP5E	0.03	0.000111	0.701	0.795
cg04917472	ZNF831	0.04	0.0035	0.631	0.795
cg04917472	NELFCD	0.07	0.000623	0.43	0.795
cg04917472	TUBB1	0.15	8.93e-05	0.0124	0.058
cg03144189	ZNF678	-0.06	0.00193	0.495	0.726
cg03144189	RNA5SP77	-0.06	0.00781	0.245	0.726
cg03144189	JMJD4	-0.05	0.00239	0.546	0.726
cg03144189	TUBB8P10	-0.04	0.428	0.409	0.726
cg03144189	WNT9A	-0.03	0.062	0.581	0.726
cg03144189	TUBB8P9	-0.03	0.201	0.534	0.726
cg03144189	MIR5008	-0.01	0.00593	0.882	0.898
cg03144189	PRSS38	-0.01	0.0974	0.898	0.898
cg03144189	WNT3A	0.06	0.246	0.191	0.726
cg03144189	SNAP47	0.08	0.00229	0.527	0.726
cg27396197	RNY3P9	-0.03	0.00303	0.495	0.628
cg27396197	RN7SKP2	-0.02	0.0136	0.656	0.716
cg27396197	RNY4P14	0.01	0.00147	0.812	0.812
cg27396197	MIR621	0.04	0.000116	0.523	0.628
cg27396197	CYCSP34	0.04	0.00327	0.425	0.628
cg27396197	MIR320D1	0.07	0.000925	0.158	0.315
cg27396197	FOXO1	0.08	0.000635	0.277	0.474
cg27396197	SUGT1P3	0.12	0.00094	0.0481	0.169
cg27396197	COG6	0.13	0.000888	0.0713	0.171
cg27396197	SLC25A15	0.15	0.00231	0.0564	0.169
cg27396197	ELF1	0.16	0.000174	0.0447	0.169
cg27396197	MRPS31	0.23	0.000969	0.00979	0.117

## Sheet: Supplementary Data 7
gene	Controls vs PAH logFC Discovery	Controls vs PAH logFC Validation	Controls vs PAH logFC Combined	Controls vs PAH P-value Combined	Controls vs PAH q FDR	gene	cg04917472 Spearman's Rho correlation	Sig.	cg03144189 Spearman's Rho correlation	Sig.	cg27396197 Spearman's Rho correlation	Sig.
BRD4	0.02	-0.02	-0.02	0.67	0.82	BRD4	-0.03	0.6	0	0.96	-0.03	0.59
DNMT1	-0.11	-0.04	-0.06	0.14	0.34	DNMT1	-0.02	0.67	0.03	0.59	0.08	0.16
DNMT3A	-0.09	-0.051	-0.067	0.0356	0.15039	DNMT3A	0.07	0.23	-0.01	0.87	0.2	0.000285
EZH2	0.03	-0.09	-0.02	0.83	0.92	EZH2	-0.02	0.73	-0.09	0.1	0	0.93
HDAC1	-0.058	-0.057	-0.052	0.0251	0.12267	HDAC1	0.2	0.0004	0.2	0.000372	0.2	0.000292
HDAC2	0.199	0.048	0.125	0.000355	0.01013	HDAC2	0	0.94	0.11	0.0437	0.07	0.18
HDAC3	0.01	0.03	0	0.91	0.96	HDAC3	-0.02	0.71	0.03	0.56	0.02	0.78
HDAC4	0.04	0.11	0.05	0.28	0.5	HDAC4	-0.15	0.00941	-0.09	0.1	-0.11	0.05
HDAC5	-0.01	0.02	0	0.97	0.99	HDAC5	-0.06	0.3	-0.11	0.05	-0.17	0.00259
HDAC6	-0.092	-0.092	-0.089	0.00191	0.02704	HDAC6	0.02	0.79	0.11	0.06	0.06	0.32
HDAC7	0.13	0.05	0.07	0.13	0.32	HDAC7	-0.08	0.14	-0.13	0.0233	-0.05	0.38
HDAC8	0.1	-0.01	0.04	0.15	0.34	HDAC8	0.08	0.15	0.2	0.000418	0.18	0.00143
HDAC9	0	-0.03	-0.01	0.86	0.94	HDAC9	0	0.96	0.11	0.0478	0.03	0.57
HDAC10	0.03	0.04	0.02	0.71	0.85	HDAC10	-0.01	0.92	0.02	0.69	0.03	0.66
HDAC11	-0.226	-0.108	-0.155	0.0114	0.0771	HDAC11	0.19	0.000743	0.29	1.73e-07	0.1	0.08
TET1	-0.1	-0.02	-0.06	0.21	0.43	TET1	0.18	0.0011	0.24	1.82e-05	0.16	0.00483
TET2	0	0	0.01	0.8	0.9	TET2	-0.29	1.32e-07	-0.28	5.42e-07	-0.22	0.000106
TET3	0.06	0.05	0.06	0.1	0.27	TET3	-0.15	0.00567	-0.08	0.15	-0.08	0.15
Log10 fold-changes and associated statistics from whole blood RNA comparisons between PAH and healthy controls from UK PAH Cohort study, and correlations with CpG methylation status of epigenetic regulators. Discovery (n=24 controls versus 120 PAH patients) and validation (another n=24/120) groups are combined for final analysis corrected for white blood cells estimated from RNAseq data, age, sex…

## Sheet: Supplementary Data 8
Cathepsin Z model	Estimate	Std. Error	t value	Sig.
(Intercept)	0.101214	0.0873173	1.15916	0.247017
Cystatin-C	0.315618	0.0308161	10.242	3.08903e-22
IL-6	0.102247	0.0316085	3.23479	0.00130845
N-terminal pro-BNP	-0.179385	0.0274668	-6.53098	1.79531e-10
Linear regression model for plasma cathepsin Z levels in PAH patients. Plasma proteins used to predict cathepsin Z levels all measured on SomaLogic SomaScan platform as described in Rhodes et al AJRCCM 2022

## Sheet: Supplementary Data 9
	Correlation Coefficient (Spearman's)			Sig. (2-tailed)
	cg04917472	cg03144189	cg27396197	cg04917472	cg03144189	cg27396197
NTproBNP ng/l	-0.082	-0.079	0.024	0.368	0.385	0.793
Exercise test, m	0.016	0.016	0.084	0.745	0.76	0.096
Functional class	0.008	0.023	0.036	0.878	0.645	0.464
mean pulmonary artery wedge pressure	0.008	0.04	-0.035	0.877	0.441	0.508
mean pulmonary artery pressure	0.002	-0.015	0.095	0.963	0.767	0.054
mean right atrial pressure	-0.023	0.053	0.062	0.642	0.294	0.218
cardiac output	-0.053	0.014	-0.062	0.29	0.775	0.216
cardiac index	0.118	0.127	-0.017	0.13	0.104	0.833
pulmonary vascular resistance	0.026	-0.031	0.123	0.608	0.552	0.017
Correlation of CpG profiles with markers of disease severity. Rho values and significance of Spearman's rank tests.

## Sheet: Supplementary Data 10
Sample	Approximate age (5yrs)	Sex	Diagnosis
PAH1	60	Male	The appearances are of a plexogenic pulmonary arteriopathy consistent with the history of idiopathic pulmonary arterial hypertension.
PAH2	45	Male	Plexogenic pulmonary arteriopathy consistent with pulmonary arterial hypertension
(H)PAH3	30	Female	Plexogenic pulmonary hypertension (heritable)
PAH4	35	Male	Pulmonary arterial hypertension
Control1	75	Male	Moderately differentiated squamous cell carcinoma; pathological stage pT2a N1 Mx (R1). The uninvolved parenchyma shows minor emphysematous changes and some age-related vascular sclerosis. The airspaces are largely clear. Normal
Control2	75	Male	Pathology report:The background lung shows no significant abnormality.
Control3	65	Male	Sections show adenocarcinoma with morphology typical of metastatic colorectal adenocarcinoma. No pleural invasion is seen. The tumour is approximately 0.1cm from the histological resection margin. Background lung shows no significant abnormality.
Details of individuals who donated lung tissue for immunohistochemistry

[truncated: 1 more sheets: Legend]
