# Supplementary material for: Blood DNA methylation profiling identifies cathepsin Z dysregulation in pulmonary arterial hypertension
Source: Nat Commun. 2024 Jan 6;15:330. doi: 10.1038/s41467-023-44683-0 (PMC10771427; doi:10.1038/s41467-023-44683-0)
Supplement: Supplementary file 6 — Source Data [file 41467_2023_44683_MOESM6_ESM.zip]

Archive with 1 entries (1 files):
- 426739_2_related_ms_8385647_s53lkf.pptx
